# Supplementary material for: Genome-Wide Association Studies on Resistance to Pea Weevil: Identification of Novel Sources of Resistance and Associated Markers
Source: Int J Mol Sci. 2024 Jul 19;25(14):7920. doi: 10.3390/ijms25147920 (PMC11276686; doi:10.3390/ijms25147920)
Supplement: Supplementary file 1 [file ijms-25-07920-s001.zip › Table S2.xlsx]

## Sheet: Caption
Table S2. Full list (324 accessions) of SI values by environment.
	ENV	Environment
	GEN	Genotype / accession
	SI	Seed infectation %
	Messire_relative	SI relative to control Messire
	Reference	Bank ID
	Taxa	Taxonomy
	Origen	Contry of origin
	Material	Material type
	Structure	K-structure based on Rispail et al., (2023)
	Flower_Color	Flower Color
	Seed_Color	Seed Color
	Seed_Color_scale	Scale seed color
	DtF	Days to Flowering since sowing
	DtP	Days to Podding since sowing
	GDD_F	Growing degree days to flowering
	GDD_P	Growing degree days to podding
	Flower_precocity	Maturity category of flowering
	Pod_precocity	Maturity category of podding

## Sheet: Table S2
ENV	GEN	SI	Messire_relative	Reference	Taxa	Origen	Material	Structure	Flower_Color	Seed_Color	Seed_Color_scale	DtF	DtP	GDD_F	GDD_P	Flower_precocity	Pod_precocity
Agrario19	95	14.2091	65.5155	PI 560065	P. fulvum	Israel	Wild	Q1	Orange	Black	6	98.5393	111.485	739.466	799.202	late	late
Agrario19	96	3.91407	18.0471	PI 560067	P. fulvum	Israel	Wild	Q1	Orange	Black	6	98.6974	112.99	823.741	947.471	late	late
Agrario19	98	3.68914	17.01	PI 595945	P. fulvum	Jordan	Wild	Q1	Orange	Black	6	97.3184	114.665	758.819	824.791	late	late
Agrario19	270	25.0682	115.585	JI 804	P.s. humile		Landrace	Adm.	Purple	Black	6	108.441	123.52	NA	NA	late	late
Agrario19	275	14.8213	68.3385	JI 2202	P. abyssinicum	Yemen	Landrace	Q1	Lilac	Black	6	98.9392	116.679	527.612	620.5	early	early
Agrario19	305	4.34734	20.0448	IFPI 3232	P. fulvum	Syria	Wild	Q1	Orange	Black	6	103.07	116.41	703.458	794.376	late	late
Agrario19	309	4.51816	20.8325	IFPI 3257	P. fulvum	Syria	Wild	Q1	Orange	Black	6	103.951	117.813	782.744	900.529	late	late
Agrario19	312	12.2192	56.3404	IFPI 3262	P. fulvum	Syria	Wild	Q1	Orange	Black	6	102.684	115.336	843.729	957.425	late	late
Agrario19	320	14.2153	65.5442	JI 1006	P. fulvum	Israel	Wild	Q1	Orange	Black	6	96.2838	115.245	874.698	1001.78	late	late
Agrario20	95	2.99202	14.0104	PI 560065	P. fulvum	Israel	Wild	Q1	Orange	Black	6	98.5393	111.485	629.452	673.352	late	intermediate
Agrario20	96	1.82964	8.56747	PI 560067	P. fulvum	Israel	Wild	Q1	Orange	Black	6	98.6974	112.99	663.702	814.886	late	late
Agrario20	98	18.771	87.8973	PI 595945	P. fulvum	Jordan	Wild	Q1	Orange	Black	6	97.3184	114.665	611.707	724.794	late	late
Agrario20	270	16.0713	75.2556	JI 804	P.s. humile		Landrace	Adm.	Purple	Black	6	108.441	123.52	542.79	697.674	intermediate	late
Agrario20	275	25.1273	117.661	JI 2202	P. abyssinicum	Yemen	Landrace	Q1	Lilac	Black	6	98.9392	116.679	471.043	596.627	early	early
Agrario20	305	2.49431	11.6799	IFPI 3232	P. fulvum	Syria	Wild	Q1	Orange	Black	6	103.07	116.41	563.558	652.573	intermediate	intermediate
Agrario20	309	3.28991	15.4053	IFPI 3257	P. fulvum	Syria	Wild	Q1	Orange	Black	6	103.951	117.813	577.026	665.85	intermediate	intermediate
Agrario20	312	20.2099	94.635	IFPI 3262	P. fulvum	Syria	Wild	Q1	Orange	Black	6	102.684	115.336	570.506	660.896	intermediate	intermediate
Agrario20	320	32.1083	150.35	JI 1006	P. fulvum	Israel	Wild	Q1	Orange	Black	6	96.2838	115.245	628.277	723.663	late	late
BLUP_MET	95	11.7641	41.0992	PI 560065	P. fulvum	Israel	Wild	Q1	Orange	Black	6	98.5393	111.485	618.305	712.092	intermediate	intermediate
BLUP_MET	96	6.97691	24.3746	PI 560067	P. fulvum	Israel	Wild	Q1	Orange	Black	6	98.6974	112.99	641.32	770.765	late	late
BLUP_MET	98	10.7048	37.3983	PI 595945	P. fulvum	Jordan	Wild	Q1	Orange	Black	6	97.3184	114.665	606.252	728.301	intermediate	intermediate
BLUP_MET	270	24.0689	84.0873	JI 804	P.s. humile		Landrace	Adm.	Purple	Black	6	108.441	123.52	586.854	729.418	intermediate	intermediate
BLUP_MET	275	24.9288	87.0914	JI 2202	P. abyssinicum	Yemen	Landrace	Q1	Lilac	Black	6	98.9392	116.679	552.771	692.379	early	intermediate
BLUP_MET	305	6.18659	21.6135	IFPI 3232	P. fulvum	Syria	Wild	Q1	Orange	Black	6	103.07	116.41	604.324	708.711	intermediate	intermediate
BLUP_MET	309	6.06898	21.2027	IFPI 3257	P. fulvum	Syria	Wild	Q1	Orange	Black	6	103.951	117.813	628.629	749.047	intermediate	intermediate
BLUP_MET	312	13.983	48.8511	IFPI 3262	P. fulvum	Syria	Wild	Q1	Orange	Black	6	102.684	115.336	621.971	736.814	intermediate	intermediate
BLUP_MET	320	17.1435	59.8928	JI 1006	P. fulvum	Israel	Wild	Q1	Orange	Black	6	96.2838	115.245	621.654	748.22	intermediate	intermediate
Puente19	95	10.9254	24.24	PI 560065	P. fulvum	Israel	Wild	Q1	Orange	Black	6	98.5393	111.485	659.709	731.487	intermediate	intermediate
Puente19	96	8.06944	17.9035	PI 560067	P. fulvum	Israel	Wild	Q1	Orange	Black	6	98.6974	112.99	NA	NA	late	late
Puente19	98	8.53439	18.935	PI 595945	P. fulvum	Jordan	Wild	Q1	Orange	Black	6	97.3184	114.665	544.408	730.509	early	intermediate
Puente19	270	20.8861	46.3394	JI 804	P.s. humile		Landrace	Adm.	Purple	Black	6	108.441	123.52	602.493	792.456	intermediate	intermediate
Puente19	275	44.316	98.323	JI 2202	P. abyssinicum	Yemen	Landrace	Q1	Lilac	Black	6	98.9392	116.679	583.18	818.398	intermediate	intermediate
Puente19	305	2.6466	5.87196	IFPI 3232	P. fulvum	Syria	Wild	Q1	Orange	Black	6	103.07	116.41	600.533	681.434	intermediate	intermediate
Puente19	309	2.6466	5.87196	IFPI 3257	P. fulvum	Syria	Wild	Q1	Orange	Black	6	103.951	117.813	692.463	849.279	late	intermediate
Puente19	312	13.0475	28.9481	IFPI 3262	P. fulvum	Syria	Wild	Q1	Orange	Black	6	102.684	115.336	541.25	653.288	early	early
Puente19	320	14.2816	31.6863	JI 1006	P. fulvum	Israel	Wild	Q1	Orange	Black	6	96.2838	115.245	518.676	716.814	early	intermediate
Puente20	95	11.9452	41.9916	PI 560065	P. fulvum	Israel	Wild	Q1	Orange	Black	6	98.5393	111.485	482.179	621.146	intermediate	intermediate
Puente20	96	3.59817	12.6489	PI 560067	P. fulvum	Israel	Wild	Q1	Orange	Black	6	98.6974	112.99	496.174	599.764	intermediate	early
Puente20	98	4.6831	16.4628	PI 595945	P. fulvum	Jordan	Wild	Q1	Orange	Black	6	97.3184	114.665	498.438	620.668	intermediate	intermediate
Puente20	270	32.913	115.701	JI 804	P.s. humile		Landrace	Adm.	Purple	Black	6	108.441	123.52	512.758	695.102	intermediate	intermediate
Puente20	275	17.3493	60.989	JI 2202	P. abyssinicum	Yemen	Landrace	Q1	Lilac	Black	6	98.9392	116.679	469.775	603.268	early	intermediate
Puente20	305	5.37591	18.8983	IFPI 3232	P. fulvum	Syria	Wild	Q1	Orange	Black	6	103.07	116.41	546.016	669.69	intermediate	intermediate
Puente20	309	3.93118	13.8195	IFPI 3257	P. fulvum	Syria	Wild	Q1	Orange	Black	6	103.951	117.813	562.688	691.849	intermediate	intermediate
Puente20	312	4.6809	16.4551	IFPI 3262	P. fulvum	Syria	Wild	Q1	Orange	Black	6	102.684	115.336	601.713	748.062	intermediate	intermediate
Puente20	320	5.10326	17.9398	JI 1006	P. fulvum	Israel	Wild	Q1	Orange	Black	6	96.2838	115.245	518.112	638.729	intermediate	intermediate
Agrario19	18	3.41171	15.7308	PI 166082	P.s. humile	India	Landrace	Q6	Purple	Brown	5	116.474	130.46	617.585	651.249	intermediate	early
Agrario19	19	37.265	171.822	PI 195405	P.s. arvense	Guatemala	Landrace	Adm.	Purple	Brown	5	114.247	130.243	580.377	665.714	intermediate	intermediate
Agrario19	23	12.6031	58.1106	PI 220175	P.s. humile	Afganistan	Landrace	Q6	Purple	Brown	5	127.295	140.61	612.086	689.703	intermediate	intermediate
Agrario19	25	13.1888	60.8115	PI 222069	P.s. humile	Afganistan	Wild	Q6	Purple	Brown	5	133.655	144.96	608.019	704.113	intermediate	intermediate
Agrario19	28	14.0533	64.7972	PI 254626	P.s. jomardii	Australia	Cultivar	Adm.	Purple	Brown	5	102.779	116.761	608.837	698.235	intermediate	intermediate
Agrario19	29	26.2135	120.866	PI 261678	P.s. jomardii	Netherland	Landrace	Adm.	Purple	Brown	5	119.582	131.04	646.771	704.558	intermediate	intermediate
Agrario19	33	2.31125	10.6568	PI 269763	P.s. jomardii	UK	Landrace	Q2	Purple	Brown	5	136.171	149.216	672.085	761.021	intermediate	intermediate
Agrario19	34	26.59	122.602	PI 269786	P.s. sativum	UK	Landrace	Adm.	Purple	Brown	5	94.6125	110.243	636.416	722.871	intermediate	intermediate
Agrario19	35	28.8325	132.942	PI 272143	P.s. jomardii	Germany	Landrace	Adm.	Purple	Brown	5	122.978	135.193	675.519	777.002	intermediate	intermediate
Agrario19	36	8.50356	39.2084	PI 272151	P.s. arvense	Germany	Landrace	Adm.	Purple	Brown	5	100.001	115.19	688.606	741.981	intermediate	intermediate
Agrario19	37	15.5242	71.5796	PI 272153	P.s. jomardii	Greece	Landrace	Q2	Purple	Brown	5	102.956	117.108	664.005	715.455	intermediate	intermediate
Agrario19	38	21.4719	99.0034	PI 272156	P.s. jomardii	Greece	Landrace	Adm.	Purple	Brown	5	103.437	115.92	680.192	770.045	intermediate	intermediate
Agrario19	40	16.746	77.2128	PI 280623	P.s. jomardii	Poland	Landrace	Adm.	White	Brown	5	140.03	147.395	716.6	875.744	late	late
Agrario19	41	46.0014	212.104	PI 306592	P.s. jomardii	Hungary	Landrace	Q2	Purple	Brown	5	132.116	142.465	741.867	896.939	late	late
Agrario19	46	28.4287	131.08	PI 343329	P.s. sativum	USA	Landrace	Adm.	Purple	Brown	5	89.8839	105.981	811.207	917.104	late	late
Agrario19	50	22.9715	105.918	PI 343965	P.s. jomardii	Turkey	Landrace	Adm.	Purple	Brown	5	102.353	117.591	894.11	1039.59	late	late
Agrario19	53	12.1531	56.0358	PI 343984	P.s. arvense	Turkey	Landrace	Adm.	Purple	Brown	5	102.502	116.638	938.062	1102.79	late	late
Agrario19	97	3.56218	16.4246	PI 595933	P. fulvum	Australia	Wild	Q1	Orange	Brown	5	98.064	114.804	699.807	737.96	intermediate	intermediate
Agrario19	99	3.09509	14.2709	PI 595947	P. fulvum	Israel	Wild	Q1	Orange	Brown	5	97.2733	107.615	882.365	1057.06	late	late
Agrario19	100	20.3265	93.7218	JI 85	P.s. humile	Afganistan	Landrace	Q6	Pink	Brown	5	124.471	137.592	813.143	921.501	late	late
Agrario19	101	11.4	52.5632	JI 156	P.s. jomardii	Sudan	Landrace	Q2	Pink	Brown	5	127.162	137.365	780.421	890.001	late	late
Agrario19	102	25.0531	115.515	JI 156	P.s. jomardii	Sudan	Landrace	Q2	Pink	Brown	5	116.895	130.886	906.473	1121.5	late	late
Agrario19	103	3.42314	15.7835	JI 262	P.s. elatius	Turkey	Wild	Q1	Purple	Brown	5	134.612	144.133	843.928	972.321	late	late
Agrario19	104	18.1941	83.8896	JI 263	P.s. jomardii	Greece	Wild	Adm.	Purple	Brown	5	105.032	119.769	926.858	1107.58	late	late
Agrario19	107	18.9326	87.2948	JI 209	P.s. jomardii	India	Landrace	Adm.	Purple	Brown	5	94.5336	111.658	NA	NA	late	late
Agrario19	109	7.57263	34.9161	JI 224	P. fulvum	Israel	Wild	Q1	Orange	Brown	5	98.6142	115.782	407.918	489.182	early	early
Agrario19	110	4.33624	19.9937	JI 196	P.s. humile	Georgia	Landrace	Adm.	Purple	Brown	5	131.563	141.925	449.333	547.079	early	early
Agrario19	111	9.05523	41.7521	JI 190	P.s. jomardii	Sudan	Landrace	Q2	Purple	Brown	5	110.674	122.9	495.751	575.484	early	early
Agrario19	112	6.21963	28.6777	JI 189	P.s. jomardii	Sudan	Landrace	Q2	Purple	Brown	5	104.394	119.629	475.777	599.889	early	early
Agrario19	114	48.6365	224.254	JI 267	P.s. jomardii	Greece	Wild	Q2	Purple	Brown	5	134.4	146.078	546.883	638.341	early	early
Agrario19	115	13.8082	63.6672	JI 268	P.s. jomardii	Crete	Wild	Adm.	Purple	Brown	5	107.795	120.31	502.109	601.152	early	early
Agrario19	117	16.0974	74.2223	JI 280	P.s. jomardii	Albania	Wild	Adm.	Purple	Brown	5	142.186	152.11	571.013	664.011	early	intermediate
Agrario19	118	14.9495	68.9295	JI 288	P.s. arvense	Greece	Wild	Adm.	Purple	Brown	5	113.214	126.008	553.79	631.228	early	early
Agrario19	120	23.1588	106.781	JI 701	P.s. arvense	Italy	Landrace	Adm.	Purple	Brown	5	104.742	117.394	573.704	645.736	early	early
Agrario19	123	14.8373	68.4122	JI 1089	P.s. jomardii	Turkey	Landrace	Adm.	Purple	Brown	5	124.042	135.456	601.228	682.612	intermediate	intermediate
Agrario19	124	10.4493	48.1801	JI 1107	P.s. humile	Nepal	Landrace	Q6	Purple	Brown	5	117.108	128.147	569.172	636.883	early	early
Agrario19	127	13.6306	62.8484	JI 1346	P.s. humile	Mongolia	Landrace	Q6	Purple	Brown	5	117.639	134.826	572.725	669.572	early	intermediate
Agrario19	129	30.9681	142.789	JI 2265	P.s. jomardii	Albania	Landrace	Adm.	Purple	Brown	5	135.774	147.218	621.097	687.255	intermediate	intermediate
Agrario19	131	17.48	80.5972	JI 2385	P. abyssinicum	Yemen	Landrace	Q1	Lilac	Brown	5	95.4312	113.201	596.777	661.28	intermediate	intermediate
Agrario19	132	17.341	79.9563	JI 2387	P.s. arvense	Ethiopia	Landrace	Adm.	Purple	Brown	5	108.081	120.295	623.696	707.524	intermediate	intermediate
Agrario19	133	15.0408	69.3504	JI 2545	P.s. humile	Pakistan	Landrace	Q6	Purple	Brown	5	121.177	134.558	593.348	667.3	intermediate	intermediate
Agrario19	138	15.4016	71.0141	BGE001662	P.s. jomardii	Spain	Landrace	Adm.	Purple	Brown	5	102.259	112.946	642.214	691.611	intermediate	intermediate
Agrario19	139	41.1235	189.613	BGE002168	P.s. jomardii	Spain	Landrace	Adm.	Purple	Brown	5	136.142	148.844	606.005	675.241	intermediate	intermediate
Agrario19	142	10.1035	46.5855	BGE004710	P. sativum indian ecotype	Portugal	Landrace	Adm.	Purple	Brown	5	99.8748	113.399	604.245	648.288	intermediate	early
Agrario19	143	34.3882	158.558	BGE004713	P.s. jomardii	Portugal	Landrace	Adm.	Purple	Brown	5	128.475	138.248	638.966	700.846	intermediate	intermediate
Agrario19	145	18.9906	87.5623	BGE006125	P.s. arvense	Portugal	Landrace	Adm.	Purple	Brown	5	113.732	126.78	627.035	710.006	intermediate	intermediate
Agrario19	148	34.3545	158.403	BGE022159	P.s. jomardii	Spain	Landrace	Adm.	Purple	Brown	5	114.361	126.988	643.702	675.63	intermediate	intermediate
Agrario19	155	27.1768	125.308	BGE026429	P.s. arvense	Spain	Landrace	Adm.	Purple	Brown	5	106.654	122.706	769.76	998.972	late	late
Agrario19	157	8.03403	37.0435	CGN03277	P.s. humile	Pakistan	Landrace	Q6	Purple	Brown	5	118.468	130.884	797.609	888.793	late	late
Agrario19	160	24.6608	113.707	CGN16562	P.s. humile	Mongolia	Wild	Adm.	Purple	Brown	5	130.211	142.231	880.269	1006.57	late	late
Agrario19	169	20.1976	93.1276	CGN03328	P.s. humile	Pakistan	Landrace	Q6	Purple	Brown	5	129.817	140.102	556.876	630.503	early	early
Agrario19	174	15.0135	69.2244	CGN03289	P.s. humile	Pakistan	Landrace	Q6	Purple	Brown	5	137.879	145.916	596.715	721.874	intermediate	intermediate
Agrario19	180	13.577	62.6014	CGN03273	P.s. arvense	Peru	Breeding line	Adm.	Purple	Brown	5	102.935	117.151	601.612	671.634	intermediate	intermediate
Agrario19	181	15.9337	73.4676	CGN03229	P.s. arvense	Ethiopia	Landrace	Q4	Purple	Brown	5	101.261	117.954	595.836	653.912	intermediate	early
Agrario19	182	17.9778	82.8927	PI 413686	P.s. sativum	Hungary	Cultivar	Adm.	Purple	Brown	5	103.213	116.079	602.965	696.983	intermediate	intermediate
Agrario19	183	9.98028	46.0174	PI 477371	P.s. jomardii	Denmark	Cultivar	Adm.	Pink	Brown	5	134.461	150.734	624.26	691.215	intermediate	intermediate
Agrario19	185	9.54986	44.0327	PI 307666	P.s. jomardii	Costa Rica	Landrace	Adm.	Purple	Brown	5	104.963	119.231	612.152	684.494	intermediate	intermediate
Agrario19	189	18.6825	86.1418	PI 241593	P.s. arvense	Taiwan	Unknown	Adm.	Purple	Brown	5	103.842	118.315	649.7	712.443	intermediate	intermediate
Agrario19	198	15.456	71.2648	PI 253968	P.s. humile	Afganistan	Landrace	Q6	Purple	Brown	5	119.277	134.76	735.757	826.197	late	late
Agrario19	200	6.87784	31.7125	PI 180329	P.s. jomardii	India	Landrace	Q2	Purple	Brown	5	102.902	118.065	694.063	785.915	intermediate	intermediate
Agrario19	202	24.7909	114.307	PI 124478	P.s. arvense	Pakistan	Landrace	Adm.	Purple	Brown	5	108.202	123.801	666.97	731.282	intermediate	intermediate
Agrario19	204	35.8181	165.151	PI 124479	P.s. arvense	Pakistan	Landrace	Adm.	Purple	Brown	5	110.084	122.847	801.378	880.693	late	late
Agrario19	213	27.6784	127.62	Danclale	P.s. jomardii	Australia	Cultivar	Adm.	Purple	Brown	5	101.781	115.03	NA	NA	late	late
Agrario19	215	30.039	138.505	M5	P.s. sativum	Australia	Cultivar	Q3	Purple	Brown	5	108.583	117.957	NA	NA	late	late
Agrario19	226	17.2347	79.4664	JI 252	P.s. humile	Ethiopia	Landrace	Q6	Purple	Brown	5	134.297	145.216	537.967	629.512	early	early
Agrario19	241	19.8043	91.3143	BGE025727	P.s. jomardii	Spain	Landrace	Adm.	Purple	Brown	5	111.32	124.123	594.145	667.738	intermediate	intermediate
Agrario19	243	13.1294	60.5375	PI 358609	P. abyssinicum	Ethiopia	Wild	Q1	Pink	Brown	5	100.366	115.174	631.593	719.085	intermediate	intermediate
Agrario19	244	4.85859	22.4021	PI 173055	P.s. elatius	Turkey	Landrace	Adm.	Lilac	Brown	5	112.039	125.926	613.855	682.435	intermediate	intermediate
Agrario19	248	4.45859	20.5578	PI 344005	P.s. elatius	Greece	Wild	Q1	Purple	Brown	5	130.386	136.363	653.33	740.078	intermediate	intermediate
Agrario19	249	3.52992	16.2759	PI 344006	P.s. elatius	Greece	Wild	Q1	Purple	Brown	5	126.11	136.901	663.333	754.186	intermediate	intermediate
Agrario19	253	14.7637	68.0726	PI 344011	P.s. elatius	Greece	Wild	Q1	Purple	Brown	5	123.423	135.322	660.758	495.372	intermediate	early
Agrario19	254	13.4321	61.9329	PI 344013	P.s. elatius	Greece	Wild	Q1	Purple	Brown	5	130.67	140.172	679.772	754.326	intermediate	intermediate
Agrario19	256	32.3988	149.385	PI 505127	P.s. jomardii	Albania	Landrace	Adm.	Purple	Brown	5	123.702	135.695	659.85	724.379	intermediate	intermediate
Agrario19	257	37.5972	173.354	PI 242027	P.s. jomardii	Denmark	Unknown	Q2	Pink	Brown	5	127.17	141.15	715.565	820.252	late	late
Agrario19	262	22.3588	103.093	PI 268480	P.s. humile	Afganistan	Landrace	Q6	Purple	Brown	5	124.889	134.484	691.557	793.564	intermediate	intermediate
Agrario19	263	6.83286	31.5051	JI 45	P.s. humile	Georgia	Wild	Adm.	Purple	Brown	5	129.086	144.947	862.122	1019.46	late	late
Agrario19	264	31.7573	146.428	JI 198	P.s. arvense	Israel	Wild	Adm.	Purple	Brown	5	117.824	132.144	951.541	1042.81	late	late
Agrario19	265	14.0506	64.7848	JI 199	P.s. arvense	Israel	Wild	Adm.	Purple	Brown	5	126.41	136.629	828.347	920.705	late	late
Agrario19	267	17.2537	79.554	JI 227	P. abyssinicum	Ethiopia	Landrace	Q1	Purple	Brown	5	104.285	119.999	NA	NA	late	late
Agrario19	268	18.5677	85.6122	JI 241	P.s. humile	Israel	Wild	Q6	Purple	Brown	5	135.963	147.31	696.657	817.848	intermediate	late
Agrario19	269	4.00417	18.4625	JI 254	P.s. elatius	Ethiopia	Wild	Q1	Purple	Brown	5	124.95	138.884	NA	NA	late	late
Agrario19	272	20.6236	95.092	JI 1428	P.s. humile	Tibet	Wild	Adm.	Purple	Brown	5	127.615	138.097	458.679	519.757	early	early
Agrario19	273	42.495	195.937	JI 1854	P.s. humile	Israel	Landrace	Q6	Purple	Brown	5	134.833	146.036	535.772	605.701	early	early
Agrario19	274	14.5188	66.9435	JI 2116	P.s. jomardii	Spain	Landrace	Adm.	Purple	Brown	5	108.568	119.825	475.109	582.736	early	early
Agrario19	276	20.2124	93.1961	PIS 1318/91	P.s. elatius		Unknown	Adm.	Lilac	Brown	5	105.503	123.858	573.592	651.397	early	early
Agrario19	277	11.3374	52.2746	CGN10205	P.s. elatius	Turkey	Landrace	Adm.	Purple	Brown	5	126.239	137.884	525.272	626.725	early	early
Agrario19	278	21.2431	97.9483	CGN10206	P.s. elatius		Breeding line	Adm.	White	Brown	5	114.058	127.193	569.088	660.464	early	intermediate
Agrario19	282	20.1516	92.9157	IFPI 387	P.s. jomardii	USSR	Wild	Adm.	Pink	Brown	5	139.188	145.789	617.004	710.022	intermediate	intermediate
Agrario19	287	20.6274	95.1093	IFPI 2352	P.s. arvense	Ethiopia	Landrace	Q4	Purple	Brown	5	100.348	113.779	603.409	665.52	intermediate	intermediate
Agrario19	288	23.9435	110.399	IFPI 2353	P.s. arvense	Ethiopia	Landrace	Adm.	Purple	Brown	5	98.2	114.142	632.657	717.498	intermediate	intermediate
Agrario19	289	23.6735	109.155	IFPI 2354	P.s. arvense	Ethiopia	Landrace	Q4	Purple	Brown	5	101.44	116.039	595.478	656.014	intermediate	intermediate
Agrario19	291	24.3612	112.325	IFPI 2357	P.s. arvense	Ethiopia	Landrace	Q4	Purple	Brown	5	100.883	118.13	659.014	724.193	intermediate	intermediate
Agrario19	298	18.4192	84.9278	IFPI 2367	P.s. arvense	Ethiopia	Landrace	Adm.	Purple	Brown	5	102.431	118.245	609.036	694.155	intermediate	intermediate
Agrario19	300	22.4327	103.433	IFPI 2370	P.s. arvense	Ethiopia	Landrace	Adm.	Purple	Brown	5	103.544	116.658	700.419	743.832	intermediate	intermediate
Agrario19	302	17.4932	80.6581	IFPI 2372	P.s. arvense	Ethiopia	Landrace	Q4	Purple	Brown	5	99.7172	114.601	675.929	737.027	intermediate	intermediate
Agrario19	307	9.68632	44.6619	IFPI 3252	P.s. elatius	Syria	Wild	Q1	Purple	Brown	5	117.952	126.429	682.909	791.364	intermediate	intermediate
Agrario19	308	4.54054	20.9356	IFPI 3253	P. fulvum	Syria	Wild	Q1	Orange	Brown	5	107.749	116.703	737.534	817.819	late	late
Agrario19	310	32.9166	151.773	IFPI 3260	P. fulvum	Syria	Wild	Q1	Orange	Brown	5	107.038	119.347	703.031	775.161	late	intermediate
Agrario19	311	4.68011	21.5792	IFPI 3261	P. fulvum	Syria	Wild	Q1	Orange	Brown	5	102.824	116.862	796.84	874.612	late	late
Agrario19	313	14.9099	68.7469	IFPI 3280	P.s. elatius	Syria	Wild	Q1	Purple	Brown	5	112.797	128.212	729.154	846.062	late	late
Agrario19	314	21.78	100.424	IFPI 3282	P.s. elatius	Syria	Wild	Q1	Purple	Brown	5	116.11	127.58	869.899	997.247	late	late
Agrario19	316	7.93911	36.6059	IFPI 3334	P.s. elatius	Turkey	Wild	Q1	Purple	Brown	5	122.272	132.701	839.161	1044.1	late	late
Agrario19	317	16.7262	77.1216	IFPI 3338	P.s. elatius	Turkey	Wild	Q1	Purple	Brown	5	122.483	130.266	890.737	1016.37	late	late
Agrario20	18	56.4174	264.18	PI 166082	P.s. humile	India	Landrace	Q6	Purple	Brown	5	116.474	130.46	577.017	658.232	intermediate	intermediate
Agrario20	19	58.2601	272.809	PI 195405	P.s. arvense	Guatemala	Landrace	Adm.	Purple	Brown	5	114.247	130.243	505.785	589.642	early	early
Agrario20	23	12.8499	60.1711	PI 220175	P.s. humile	Afganistan	Landrace	Q6	Purple	Brown	5	127.295	140.61	595.102	675.227	late	intermediate
Agrario20	25	12.4425	58.2634	PI 222069	P.s. humile	Afganistan	Wild	Q6	Purple	Brown	5	133.655	144.96	533.827	636.959	intermediate	intermediate
Agrario20	28	25.1355	117.7	PI 254626	P.s. jomardii	Australia	Cultivar	Adm.	Purple	Brown	5	102.779	116.761	588.018	667.924	intermediate	intermediate
Agrario20	29	21.2818	99.6542	PI 261678	P.s. jomardii	Netherland	Landrace	Adm.	Purple	Brown	5	119.582	131.04	579.328	686.042	intermediate	late
Agrario20	33	31.7756	148.792	PI 269763	P.s. jomardii	UK	Landrace	Q2	Purple	Brown	5	136.171	149.216	549.284	650.722	intermediate	intermediate
Agrario20	34	3.4116	15.9752	PI 269786	P.s. sativum	UK	Landrace	Adm.	Purple	Brown	5	94.6125	110.243	518.263	621.766	early	intermediate
Agrario20	35	26.4655	123.927	PI 272143	P.s. jomardii	Germany	Landrace	Adm.	Purple	Brown	5	122.978	135.193	545.677	632.12	intermediate	intermediate
Agrario20	36	13.5691	63.5388	PI 272151	P.s. arvense	Germany	Landrace	Adm.	Purple	Brown	5	100.001	115.19	543.472	615.366	intermediate	early
Agrario20	37	13.9372	65.2624	PI 272153	P.s. jomardii	Greece	Landrace	Q2	Purple	Brown	5	102.956	117.108	526.003	621.329	early	intermediate
Agrario20	38	20.7364	97.1001	PI 272156	P.s. jomardii	Greece	Landrace	Adm.	Purple	Brown	5	103.437	115.92	539.296	632.637	intermediate	intermediate
Agrario20	40	8.71554	40.8114	PI 280623	P.s. jomardii	Poland	Landrace	Adm.	White	Brown	5	140.03	147.395	524.864	628.013	early	intermediate
Agrario20	41	33.7549	158.061	PI 306592	P.s. jomardii	Hungary	Landrace	Q2	Purple	Brown	5	132.116	142.465	553.139	645.252	intermediate	intermediate
Agrario20	46	20.587	96.4008	PI 343329	P.s. sativum	USA	Landrace	Adm.	Purple	Brown	5	89.8839	105.981	603.804	677.083	late	intermediate
Agrario20	50	38.0464	178.156	PI 343965	P.s. jomardii	Turkey	Landrace	Adm.	Purple	Brown	5	102.353	117.591	510.741	651.32	early	intermediate
Agrario20	53	23.8864	111.851	PI 343984	P.s. arvense	Turkey	Landrace	Adm.	Purple	Brown	5	102.502	116.638	535.123	706.619	intermediate	late
Agrario20	97	3.07034	14.3772	PI 595933	P. fulvum	Australia	Wild	Q1	Orange	Brown	5	98.064	114.804	609.769	684.511	late	late
Agrario20	99	12.1874	57.0687	PI 595947	P. fulvum	Israel	Wild	Q1	Orange	Brown	5	97.2733	107.615	677.657	801.523	late	late
Agrario20	100	29.4939	138.108	JI 85	P.s. humile	Afganistan	Landrace	Q6	Pink	Brown	5	124.471	137.592	624.879	707.753	late	late
Agrario20	101	44.9865	210.654	JI 156	P.s. jomardii	Sudan	Landrace	Q2	Pink	Brown	5	127.162	137.365	515.576	614.927	early	early
Agrario20	102	14.5464	68.1149	JI 156	P.s. jomardii	Sudan	Landrace	Q2	Pink	Brown	5	116.895	130.886	583.436	705.445	intermediate	late
Agrario20	103	3.19694	14.97	JI 262	P.s. elatius	Turkey	Wild	Q1	Purple	Brown	5	134.612	144.133	626.389	752.37	late	late
Agrario20	104	32.0859	150.245	JI 263	P.s. jomardii	Greece	Wild	Adm.	Purple	Brown	5	105.032	119.769	616.786	731.319	late	late
Agrario20	107	22.8654	107.07	JI 209	P.s. jomardii	India	Landrace	Adm.	Purple	Brown	5	94.5336	111.658	566.368	667.767	intermediate	intermediate
Agrario20	109	8.07262	37.8008	JI 224	P. fulvum	Israel	Wild	Q1	Orange	Brown	5	98.6142	115.782	514.356	617.112	early	early
Agrario20	110	2.22695	10.4279	JI 196	P.s. humile	Georgia	Landrace	Adm.	Purple	Brown	5	131.563	141.925	538.707	664.108	intermediate	intermediate
Agrario20	111	20.9204	97.9619	JI 190	P.s. jomardii	Sudan	Landrace	Q2	Purple	Brown	5	110.674	122.9	574.688	670.398	intermediate	intermediate
Agrario20	112	11.4907	53.8062	JI 189	P.s. jomardii	Sudan	Landrace	Q2	Purple	Brown	5	104.394	119.629	540.915	648.049	intermediate	intermediate
Agrario20	114	27.2511	127.606	JI 267	P.s. jomardii	Greece	Wild	Q2	Purple	Brown	5	134.4	146.078	552.938	654.225	intermediate	intermediate
Agrario20	115	21.4352	100.372	JI 268	P.s. jomardii	Crete	Wild	Adm.	Purple	Brown	5	107.795	120.31	500.73	602.123	early	early
Agrario20	117	15.5334	72.7369	JI 280	P.s. jomardii	Albania	Wild	Adm.	Purple	Brown	5	142.186	152.11	502.794	626.336	early	intermediate
Agrario20	118	34.0578	159.479	JI 288	P.s. arvense	Greece	Wild	Adm.	Purple	Brown	5	113.214	126.008	604.043	708.863	late	late
Agrario20	120	24.2952	113.765	JI 701	P.s. arvense	Italy	Landrace	Adm.	Purple	Brown	5	104.742	117.394	605.785	716.37	late	late
Agrario20	123	12.027	56.3178	JI 1089	P.s. jomardii	Turkey	Landrace	Adm.	Purple	Brown	5	124.042	135.456	629.903	741.249	late	late
Agrario20	124	11.5308	53.9943	JI 1107	P.s. humile	Nepal	Landrace	Q6	Purple	Brown	5	117.108	128.147	575.188	644.705	intermediate	intermediate
Agrario20	127	9.77127	45.7549	JI 1346	P.s. humile	Mongolia	Landrace	Q6	Purple	Brown	5	117.639	134.826	526.388	638.76	early	intermediate
Agrario20	129	20.0778	94.0165	JI 2265	P.s. jomardii	Albania	Landrace	Adm.	Purple	Brown	5	135.774	147.218	556.2	611.449	intermediate	early
Agrario20	131	2.37039	11.0996	JI 2385	P. abyssinicum	Yemen	Landrace	Q1	Lilac	Brown	5	95.4312	113.201	563.659	613.777	intermediate	early
Agrario20	132	33.4446	156.608	JI 2387	P.s. arvense	Ethiopia	Landrace	Adm.	Purple	Brown	5	108.081	120.295	572.101	636.417	intermediate	intermediate
Agrario20	133	21.2559	99.533	JI 2545	P.s. humile	Pakistan	Landrace	Q6	Purple	Brown	5	121.177	134.558	595.184	723.382	late	late
Agrario20	138	23.4356	109.74	BGE001662	P.s. jomardii	Spain	Landrace	Adm.	Purple	Brown	5	102.259	112.946	567.607	642.14	intermediate	intermediate
Agrario20	139	23.0189	107.788	BGE002168	P.s. jomardii	Spain	Landrace	Adm.	Purple	Brown	5	136.142	148.844	590.866	681.763	intermediate	late
Agrario20	142	20.0682	93.9714	BGE004710	P. sativum indian ecotype	Portugal	Landrace	Adm.	Purple	Brown	5	99.8748	113.399	599.6	669.052	late	intermediate
Agrario20	143	31.6284	148.103	BGE004713	P.s. jomardii	Portugal	Landrace	Adm.	Purple	Brown	5	128.475	138.248	609.549	690.533	late	late
Agrario20	145	37.9474	177.693	BGE006125	P.s. arvense	Portugal	Landrace	Adm.	Purple	Brown	5	113.732	126.78	558.699	680.591	intermediate	intermediate
Agrario20	148	24.5329	114.878	BGE022159	P.s. jomardii	Spain	Landrace	Adm.	Purple	Brown	5	114.361	126.988	532.032	616.782	intermediate	early
Agrario20	155	37.1366	173.896	BGE026429	P.s. arvense	Spain	Landrace	Adm.	Purple	Brown	5	106.654	122.706	642.728	751.726	late	late
Agrario20	157	21.7707	101.943	CGN03277	P.s. humile	Pakistan	Landrace	Q6	Purple	Brown	5	118.468	130.884	610.462	691.152	late	late
Agrario20	160	21.8348	102.244	CGN16562	P.s. humile	Mongolia	Wild	Adm.	Purple	Brown	5	130.211	142.231	638.742	727.769	late	late
Agrario20	169	18.8185	88.1194	CGN03328	P.s. humile	Pakistan	Landrace	Q6	Purple	Brown	5	129.817	140.102	591.325	685.685	late	late
Agrario20	174	9.91733	46.4389	CGN03289	P.s. humile	Pakistan	Landrace	Q6	Purple	Brown	5	137.879	145.916	550.782	639.431	intermediate	intermediate
Agrario20	180	30.8135	144.288	CGN03273	P.s. arvense	Peru	Breeding line	Adm.	Purple	Brown	5	102.935	117.151	547.777	648.414	intermediate	intermediate
Agrario20	181	16.8629	78.9624	CGN03229	P.s. arvense	Ethiopia	Landrace	Q4	Purple	Brown	5	101.261	117.954	597.519	677.372	late	intermediate
Agrario20	182	34.6443	162.225	PI 413686	P.s. sativum	Hungary	Cultivar	Adm.	Purple	Brown	5	103.213	116.079	676.874	711.102	late	late
Agrario20	183	9.56054	44.7682	PI 477371	P.s. jomardii	Denmark	Cultivar	Adm.	Pink	Brown	5	134.461	150.734	598.944	678.717	late	intermediate
Agrario20	185	28.886	135.262	PI 307666	P.s. jomardii	Costa Rica	Landrace	Adm.	Purple	Brown	5	104.963	119.231	550.221	654.369	intermediate	intermediate
Agrario20	189	28.5867	133.86	PI 241593	P.s. arvense	Taiwan	Unknown	Adm.	Purple	Brown	5	103.842	118.315	573.454	626.395	intermediate	intermediate
Agrario20	198	15.6307	73.1924	PI 253968	P.s. humile	Afganistan	Landrace	Q6	Purple	Brown	5	119.277	134.76	615.992	743.618	late	late
Agrario20	200	17.7278	83.0124	PI 180329	P.s. jomardii	India	Landrace	Q2	Purple	Brown	5	102.902	118.065	624.851	708.618	late	late
Agrario20	202	20.2315	94.7359	PI 124478	P.s. arvense	Pakistan	Landrace	Adm.	Purple	Brown	5	108.202	123.801	599.601	687.97	late	late
Agrario20	204	31.8342	149.067	PI 124479	P.s. arvense	Pakistan	Landrace	Adm.	Purple	Brown	5	110.084	122.847	616.166	697.908	late	late
Agrario20	213	38.3905	179.767	Danclale	P.s. jomardii	Australia	Cultivar	Adm.	Purple	Brown	5	101.781	115.03	592.708	694.264	late	late
Agrario20	215	39.8621	186.658	M5	P.s. sativum	Australia	Cultivar	Q3	Purple	Brown	5	108.583	117.957	584.941	664.72	intermediate	intermediate
Agrario20	226	15.4355	72.2785	JI 252	P.s. humile	Ethiopia	Landrace	Q6	Purple	Brown	5	134.297	145.216	538.931	599.831	intermediate	early
Agrario20	241	28.6315	134.07	BGE025727	P.s. jomardii	Spain	Landrace	Adm.	Purple	Brown	5	111.32	124.123	545.367	626.324	intermediate	intermediate
Agrario20	243	16.5544	77.5175	PI 358609	P. abyssinicum	Ethiopia	Wild	Q1	Pink	Brown	5	100.366	115.174	546.303	630.833	intermediate	intermediate
Agrario20	244	2.22674	10.4269	PI 173055	P.s. elatius	Turkey	Landrace	Adm.	Lilac	Brown	5	112.039	125.926	548.971	644.594	intermediate	intermediate
Agrario20	248	2.48831	11.6518	PI 344005	P.s. elatius	Greece	Wild	Q1	Purple	Brown	5	130.386	136.363	560.751	645.619	intermediate	intermediate
Agrario20	249	2.2909	10.7274	PI 344006	P.s. elatius	Greece	Wild	Q1	Purple	Brown	5	126.11	136.901	584.793	679.79	intermediate	intermediate
Agrario20	253	15.0188	70.327	PI 344011	P.s. elatius	Greece	Wild	Q1	Purple	Brown	5	123.423	135.322	529.506	595.028	early	early
Agrario20	254	29.9559	140.271	PI 344013	P.s. elatius	Greece	Wild	Q1	Purple	Brown	5	130.67	140.172	527.551	627.892	early	intermediate
Agrario20	256	35.0926	164.325	PI 505127	P.s. jomardii	Albania	Landrace	Adm.	Purple	Brown	5	123.702	135.695	526	604.604	early	early
Agrario20	257	37.713	176.595	PI 242027	P.s. jomardii	Denmark	Unknown	Q2	Pink	Brown	5	127.17	141.15	507.864	645.997	early	intermediate
Agrario20	262	25.9944	121.721	PI 268480	P.s. humile	Afganistan	Landrace	Q6	Purple	Brown	5	124.889	134.484	601.186	703.925	late	late
Agrario20	263	6.1796	28.9366	JI 45	P.s. humile	Georgia	Wild	Adm.	Purple	Brown	5	129.086	144.947	635.549	734.472	late	late
Agrario20	264	24.36	114.068	JI 198	P.s. arvense	Israel	Wild	Adm.	Purple	Brown	5	117.824	132.144	640.63	784.296	late	late
Agrario20	265	13.3144	62.3459	JI 199	P.s. arvense	Israel	Wild	Adm.	Purple	Brown	5	126.41	136.629	550.811	667.068	intermediate	intermediate
Agrario20	267	16.6439	77.9368	JI 227	P. abyssinicum	Ethiopia	Landrace	Q1	Purple	Brown	5	104.285	119.999	497.897	594.718	early	early
Agrario20	268	19.7569	92.5139	JI 241	P.s. humile	Israel	Wild	Q6	Purple	Brown	5	135.963	147.31	556.306	641.344	intermediate	intermediate
Agrario20	269	3.10502	14.5396	JI 254	P.s. elatius	Ethiopia	Wild	Q1	Purple	Brown	5	124.95	138.884	620.816	692.802	late	late
Agrario20	272	22.5921	105.79	JI 1428	P.s. humile	Tibet	Wild	Adm.	Purple	Brown	5	127.615	138.097	567.044	645.181	intermediate	intermediate
Agrario20	273	29.7897	139.493	JI 1854	P.s. humile	Israel	Landrace	Q6	Purple	Brown	5	134.833	146.036	514.608	627.158	early	intermediate
Agrario20	274	38.2434	179.079	JI 2116	P.s. jomardii	Spain	Landrace	Adm.	Purple	Brown	5	108.568	119.825	504.23	620.007	early	early
Agrario20	276	20.7509	97.168	PIS 1318/91	P.s. elatius		Unknown	Adm.	Lilac	Brown	5	105.503	123.858	528.995	596.316	early	early
Agrario20	277	12.8342	60.0975	CGN10205	P.s. elatius	Turkey	Landrace	Adm.	Purple	Brown	5	126.239	137.884	489.758	612.886	early	early
Agrario20	278	21.4792	100.579	CGN10206	P.s. elatius		Breeding line	Adm.	White	Brown	5	114.058	127.193	481.256	575.346	early	early
Agrario20	282	20.6325	96.6136	IFPI 387	P.s. jomardii	USSR	Wild	Adm.	Pink	Brown	5	139.188	145.789	565.359	642.262	intermediate	intermediate
Agrario20	287	24.1434	113.054	IFPI 2352	P.s. arvense	Ethiopia	Landrace	Q4	Purple	Brown	5	100.348	113.779	538.322	632.336	intermediate	intermediate
Agrario20	288	21.8706	102.411	IFPI 2353	P.s. arvense	Ethiopia	Landrace	Adm.	Purple	Brown	5	98.2	114.142	549.032	614.15	intermediate	early
Agrario20	289	36.0996	169.04	IFPI 2354	P.s. arvense	Ethiopia	Landrace	Q4	Purple	Brown	5	101.44	116.039	521.04	641.818	early	intermediate
Agrario20	291	45.0703	211.046	IFPI 2357	P.s. arvense	Ethiopia	Landrace	Q4	Purple	Brown	5	100.883	118.13	582.193	647.512	intermediate	intermediate
Agrario20	298	31.5216	147.603	IFPI 2367	P.s. arvense	Ethiopia	Landrace	Adm.	Purple	Brown	5	102.431	118.245	560.878	629.36	intermediate	intermediate
Agrario20	300	39.3046	184.048	IFPI 2370	P.s. arvense	Ethiopia	Landrace	Adm.	Purple	Brown	5	103.544	116.658	647.857	715.605	late	late
Agrario20	302	21.6468	101.363	IFPI 2372	P.s. arvense	Ethiopia	Landrace	Q4	Purple	Brown	5	99.7172	114.601	610.739	661.185	late	intermediate
Agrario20	307	11.2028	52.4583	IFPI 3252	P.s. elatius	Syria	Wild	Q1	Purple	Brown	5	117.952	126.429	587.997	660.982	intermediate	intermediate
Agrario20	308	3.17596	14.8717	IFPI 3253	P. fulvum	Syria	Wild	Q1	Orange	Brown	5	107.749	116.703	576.793	657.233	intermediate	intermediate
Agrario20	310	34.1193	159.767	IFPI 3260	P. fulvum	Syria	Wild	Q1	Orange	Brown	5	107.038	119.347	NA	NA	late	late
Agrario20	311	1.7056	7.98665	IFPI 3261	P. fulvum	Syria	Wild	Q1	Orange	Brown	5	102.824	116.862	532.577	617.54	intermediate	early
Agrario20	313	16.2235	75.9682	IFPI 3280	P.s. elatius	Syria	Wild	Q1	Purple	Brown	5	112.797	128.212	524.646	650.463	early	intermediate
Agrario20	314	22.7763	106.653	IFPI 3282	P.s. elatius	Syria	Wild	Q1	Purple	Brown	5	116.11	127.58	NA	NA	late	late
Agrario20	316	5.23878	24.5311	IFPI 3334	P.s. elatius	Turkey	Wild	Q1	Purple	Brown	5	122.272	132.701	620.745	673.3	late	intermediate
Agrario20	317	39.8641	186.668	IFPI 3338	P.s. elatius	Turkey	Wild	Q1	Purple	Brown	5	122.483	130.266	594.379	692.371	late	late
BLUP_MET	18	40.4975	141.483	PI 166082	P.s. humile	India	Landrace	Q6	Purple	Brown	5	116.474	130.46	622.462	740.289	intermediate	intermediate
BLUP_MET	19	37.3552	130.505	PI 195405	P.s. arvense	Guatemala	Landrace	Adm.	Purple	Brown	5	114.247	130.243	582.731	718.246	intermediate	intermediate
BLUP_MET	23	18.9761	66.2953	PI 220175	P.s. humile	Afganistan	Landrace	Q6	Purple	Brown	5	127.295	140.61	654.721	799.734	late	late
BLUP_MET	25	16.8028	58.7025	PI 222069	P.s. humile	Afganistan	Wild	Q6	Purple	Brown	5	133.655	144.96	662.74	805.487	late	late
BLUP_MET	28	26.0408	90.9766	PI 254626	P.s. jomardii	Australia	Cultivar	Adm.	Purple	Brown	5	102.779	116.761	582.197	697.833	intermediate	intermediate
BLUP_MET	29	31.0978	108.644	PI 261678	P.s. jomardii	Netherland	Landrace	Adm.	Purple	Brown	5	119.582	131.04	633.769	751.252	late	intermediate
BLUP_MET	33	33.2705	116.234	PI 269763	P.s. jomardii	UK	Landrace	Q2	Purple	Brown	5	136.171	149.216	687.509	832.497	late	late
BLUP_MET	34	28.1996	98.5183	PI 269786	P.s. sativum	UK	Landrace	Adm.	Purple	Brown	5	94.6125	110.243	552.617	671.28	early	early
BLUP_MET	35	32.5798	113.821	PI 272143	P.s. jomardii	Germany	Landrace	Adm.	Purple	Brown	5	122.978	135.193	628.691	734.065	intermediate	intermediate
BLUP_MET	36	18.9716	66.2795	PI 272151	P.s. arvense	Germany	Landrace	Adm.	Purple	Brown	5	100.001	115.19	583.272	699.171	intermediate	intermediate
BLUP_MET	37	18.8464	65.8421	PI 272153	P.s. jomardii	Greece	Landrace	Q2	Purple	Brown	5	102.956	117.108	589.576	708.317	intermediate	intermediate
BLUP_MET	38	24.7117	86.3333	PI 272156	P.s. jomardii	Greece	Landrace	Adm.	Purple	Brown	5	103.437	115.92	599.868	705.094	intermediate	intermediate
BLUP_MET	40	13.8858	48.5116	PI 280623	P.s. jomardii	Poland	Landrace	Adm.	White	Brown	5	140.03	147.395	739.863	880.309	late	late
BLUP_MET	41	44.9747	157.124	PI 306592	P.s. jomardii	Hungary	Landrace	Q2	Purple	Brown	5	132.116	142.465	650.362	789.559	late	late
BLUP_MET	46	24.326	84.9855	PI 343329	P.s. sativum	USA	Landrace	Adm.	Purple	Brown	5	89.8839	105.981	585.226	697.497	intermediate	intermediate
BLUP_MET	50	28.8085	100.646	PI 343965	P.s. jomardii	Turkey	Landrace	Adm.	Purple	Brown	5	102.353	117.591	622.171	756.846	intermediate	intermediate
BLUP_MET	53	26.7321	93.3917	PI 343984	P.s. arvense	Turkey	Landrace	Adm.	Purple	Brown	5	102.502	116.638	630.318	764.105	intermediate	late
BLUP_MET	97	6.18335	21.6022	PI 595933	P. fulvum	Australia	Wild	Q1	Orange	Brown	5	98.064	114.804	595.635	703.128	intermediate	intermediate
BLUP_MET	99	10.5007	36.6853	PI 595947	P. fulvum	Israel	Wild	Q1	Orange	Brown	5	97.2733	107.615	633.134	751.544	late	intermediate
BLUP_MET	100	28.5545	99.7585	JI 85	P.s. humile	Afganistan	Landrace	Q6	Pink	Brown	5	124.471	137.592	659.659	828.656	late	late
BLUP_MET	101	32.8862	114.891	JI 156	P.s. jomardii	Sudan	Landrace	Q2	Pink	Brown	5	127.162	137.365	683.486	805.168	late	late
BLUP_MET	102	17.6468	61.6509	JI 156	P.s. jomardii	Sudan	Landrace	Q2	Pink	Brown	5	116.895	130.886	668.99	823.227	late	late
BLUP_MET	103	6.03467	21.0828	JI 262	P.s. elatius	Turkey	Wild	Q1	Purple	Brown	5	134.612	144.133	738.661	883.134	late	late
BLUP_MET	104	27.7442	96.9276	JI 263	P.s. jomardii	Greece	Wild	Adm.	Purple	Brown	5	105.032	119.769	650.432	796.534	late	late
BLUP_MET	107	28.3028	98.879	JI 209	P.s. jomardii	India	Landrace	Adm.	Purple	Brown	5	94.5336	111.658	570.975	704.755	early	intermediate
BLUP_MET	109	8.21842	28.712	JI 224	P. fulvum	Israel	Wild	Q1	Orange	Brown	5	98.6142	115.782	543.232	669.123	early	early
BLUP_MET	110	6.17856	21.5855	JI 196	P.s. humile	Georgia	Landrace	Adm.	Purple	Brown	5	131.563	141.925	631.465	824.39	late	late
BLUP_MET	111	22.4397	78.3957	JI 190	P.s. jomardii	Sudan	Landrace	Q2	Purple	Brown	5	110.674	122.9	588.163	703.434	intermediate	intermediate
BLUP_MET	112	19.4699	68.0203	JI 189	P.s. jomardii	Sudan	Landrace	Q2	Purple	Brown	5	104.394	119.629	567.616	692.953	early	intermediate
BLUP_MET	114	31.779	111.023	JI 267	P.s. jomardii	Greece	Wild	Q2	Purple	Brown	5	134.4	146.078	706.925	868.608	late	late
BLUP_MET	115	23.6988	82.7944	JI 268	P.s. jomardii	Crete	Wild	Adm.	Purple	Brown	5	107.795	120.31	563.46	690.992	early	intermediate
BLUP_MET	117	17.516	61.1941	JI 280	P.s. jomardii	Albania	Wild	Adm.	Purple	Brown	5	142.186	152.11	650.096	830.495	late	late
BLUP_MET	118	24.7194	86.36	JI 288	P.s. arvense	Greece	Wild	Adm.	Purple	Brown	5	113.214	126.008	619.336	756.997	intermediate	intermediate
BLUP_MET	120	29.5341	103.181	JI 701	P.s. arvense	Italy	Landrace	Adm.	Purple	Brown	5	104.742	117.394	583.671	698.028	intermediate	intermediate
BLUP_MET	123	18.8286	65.7797	JI 1089	P.s. jomardii	Turkey	Landrace	Adm.	Purple	Brown	5	124.042	135.456	651.212	770.631	late	late
BLUP_MET	124	16.1119	56.2886	JI 1107	P.s. humile	Nepal	Landrace	Q6	Purple	Brown	5	117.108	128.147	619.706	736.587	intermediate	intermediate
BLUP_MET	127	19.803	69.1839	JI 1346	P.s. humile	Mongolia	Landrace	Q6	Purple	Brown	5	117.639	134.826	600.613	778.435	intermediate	late
BLUP_MET	129	27.8529	97.3074	JI 2265	P.s. jomardii	Albania	Landrace	Adm.	Purple	Brown	5	135.774	147.218	676.445	794.026	late	late
BLUP_MET	131	11.6151	40.5788	JI 2385	P. abyssinicum	Yemen	Landrace	Q1	Lilac	Brown	5	95.4312	113.201	554.339	668.444	early	early
BLUP_MET	132	31.0441	108.456	JI 2387	P.s. arvense	Ethiopia	Landrace	Adm.	Purple	Brown	5	108.081	120.295	594.06	698.368	intermediate	intermediate
BLUP_MET	133	21.3103	74.45	JI 2545	P.s. humile	Pakistan	Landrace	Q6	Purple	Brown	5	121.177	134.558	629.934	751.852	intermediate	intermediate
BLUP_MET	138	24.2111	84.5843	BGE001662	P.s. jomardii	Spain	Landrace	Adm.	Purple	Brown	5	102.259	112.946	609.237	727.384	intermediate	intermediate
BLUP_MET	139	30.9049	107.97	BGE002168	P.s. jomardii	Spain	Landrace	Adm.	Purple	Brown	5	136.142	148.844	675.489	820.787	late	late
BLUP_MET	142	23.3279	81.4985	BGE004710	P. sativum indian ecotype	Portugal	Landrace	Adm.	Purple	Brown	5	99.8748	113.399	573.068	674.27	intermediate	early
BLUP_MET	143	35.5549	124.215	BGE004713	P.s. jomardii	Portugal	Landrace	Adm.	Purple	Brown	5	128.475	138.248	641.672	803.299	late	late
BLUP_MET	145	29.873	104.365	BGE006125	P.s. arvense	Portugal	Landrace	Adm.	Purple	Brown	5	113.732	126.78	605.653	734.637	intermediate	intermediate
BLUP_MET	148	30.8151	107.656	BGE022159	P.s. jomardii	Spain	Landrace	Adm.	Purple	Brown	5	114.361	126.988	618.68	742.954	intermediate	intermediate
BLUP_MET	155	35.4333	123.79	BGE026429	P.s. arvense	Spain	Landrace	Adm.	Purple	Brown	5	106.654	122.706	625.946	785.523	intermediate	late
BLUP_MET	157	18.5729	64.8864	CGN03277	P.s. humile	Pakistan	Landrace	Q6	Purple	Brown	5	118.468	130.884	655.098	758.703	late	intermediate
BLUP_MET	160	27.3142	95.4253	CGN16562	P.s. humile	Mongolia	Wild	Adm.	Purple	Brown	5	130.211	142.231	701.702	840.304	late	late
BLUP_MET	169	22.8363	79.7812	CGN03328	P.s. humile	Pakistan	Landrace	Q6	Purple	Brown	5	129.817	140.102	645.397	764.542	late	late
BLUP_MET	174	13.1775	46.037	CGN03289	P.s. humile	Pakistan	Landrace	Q6	Purple	Brown	5	137.879	145.916	663.797	818.153	late	late
BLUP_MET	180	22.8052	79.6726	CGN03273	P.s. arvense	Peru	Breeding line	Adm.	Purple	Brown	5	102.935	117.151	577.794	701.658	intermediate	intermediate
BLUP_MET	181	19.9395	69.6609	CGN03229	P.s. arvense	Ethiopia	Landrace	Q4	Purple	Brown	5	101.261	117.954	572.189	690.165	intermediate	intermediate
BLUP_MET	182	27.2832	95.3168	PI 413686	P.s. sativum	Hungary	Cultivar	Adm.	Purple	Brown	5	103.213	116.079	589.167	693.218	intermediate	intermediate
BLUP_MET	183	11.7697	41.1187	PI 477371	P.s. jomardii	Denmark	Cultivar	Adm.	Pink	Brown	5	134.461	150.734	673.992	835.23	late	late
BLUP_MET	185	20.2866	70.8736	PI 307666	P.s. jomardii	Costa Rica	Landrace	Adm.	Purple	Brown	5	104.963	119.231	580.063	697.999	intermediate	intermediate
BLUP_MET	189	22.6574	79.1562	PI 241593	P.s. arvense	Taiwan	Unknown	Adm.	Purple	Brown	5	103.842	118.315	583.931	687.086	intermediate	intermediate
BLUP_MET	198	20.0093	69.9047	PI 253968	P.s. humile	Afganistan	Landrace	Q6	Purple	Brown	5	119.277	134.76	623.905	781.319	intermediate	late
BLUP_MET	200	12.7444	44.5239	PI 180329	P.s. jomardii	India	Landrace	Q2	Purple	Brown	5	102.902	118.065	594.641	702.78	intermediate	intermediate
BLUP_MET	202	27.9668	97.7052	PI 124478	P.s. arvense	Pakistan	Landrace	Adm.	Purple	Brown	5	108.202	123.801	607.054	713.392	intermediate	intermediate
BLUP_MET	204	28.7061	100.288	PI 124479	P.s. arvense	Pakistan	Landrace	Adm.	Purple	Brown	5	110.084	122.847	629.168	740.261	intermediate	intermediate
BLUP_MET	213	28.9236	101.048	Danclale	P.s. jomardii	Australia	Cultivar	Adm.	Purple	Brown	5	101.781	115.03	584.789	695.084	intermediate	intermediate
BLUP_MET	215	25.8889	90.4459	M5	P.s. sativum	Australia	Cultivar	Q3	Purple	Brown	5	108.583	117.957	607.567	697.276	intermediate	intermediate
BLUP_MET	226	19.7191	68.8908	JI 252	P.s. humile	Ethiopia	Landrace	Q6	Purple	Brown	5	134.297	145.216	673.477	808.728	late	late
BLUP_MET	241	29.0369	101.444	BGE025727	P.s. jomardii	Spain	Landrace	Adm.	Purple	Brown	5	111.32	124.123	593.912	716.123	intermediate	intermediate
BLUP_MET	243	14.8707	51.9525	PI 358609	P. abyssinicum	Ethiopia	Wild	Q1	Pink	Brown	5	100.366	115.174	572.1	684.555	intermediate	intermediate
BLUP_MET	244	6.38239	22.2976	PI 173055	P.s. elatius	Turkey	Landrace	Adm.	Lilac	Brown	5	112.039	125.926	603.419	772.061	intermediate	late
BLUP_MET	248	6.11695	21.3703	PI 344005	P.s. elatius	Greece	Wild	Q1	Purple	Brown	5	130.386	136.363	678.324	791.496	late	late
BLUP_MET	249	6.00171	20.9677	PI 344006	P.s. elatius	Greece	Wild	Q1	Purple	Brown	5	126.11	136.901	661.418	800.774	late	late
BLUP_MET	253	18.6091	65.0128	PI 344011	P.s. elatius	Greece	Wild	Q1	Purple	Brown	5	123.423	135.322	654.028	763.47	late	late
BLUP_MET	254	18.4974	64.6228	PI 344013	P.s. elatius	Greece	Wild	Q1	Purple	Brown	5	130.67	140.172	702.69	831.165	late	late
BLUP_MET	256	38.0504	132.933	PI 505127	P.s. jomardii	Albania	Landrace	Adm.	Purple	Brown	5	123.702	135.695	643.46	785.865	late	late
BLUP_MET	257	38.2189	133.522	PI 242027	P.s. jomardii	Denmark	Unknown	Q2	Pink	Brown	5	127.17	141.15	661.122	803.908	late	late
BLUP_MET	262	29.6717	103.662	PI 268480	P.s. humile	Afganistan	Landrace	Q6	Purple	Brown	5	124.889	134.484	668.185	796.43	late	late
BLUP_MET	263	8.89606	31.0794	JI 45	P.s. humile	Georgia	Wild	Adm.	Purple	Brown	5	129.086	144.947	736.616	890.238	late	late
BLUP_MET	264	32.9773	115.21	JI 198	P.s. arvense	Israel	Wild	Adm.	Purple	Brown	5	117.824	132.144	686.86	832.789	late	late
BLUP_MET	265	15.3704	53.6984	JI 199	P.s. arvense	Israel	Wild	Adm.	Purple	Brown	5	126.41	136.629	666.715	793.425	late	late
BLUP_MET	267	20.487	71.5735	JI 227	P. abyssinicum	Ethiopia	Landrace	Q1	Purple	Brown	5	104.285	119.999	582.784	708.152	intermediate	intermediate
BLUP_MET	268	23.4558	81.9455	JI 241	P.s. humile	Israel	Wild	Q6	Purple	Brown	5	135.963	147.31	692.147	829.555	late	late
BLUP_MET	269	6.20931	21.6929	JI 254	P.s. elatius	Ethiopia	Wild	Q1	Purple	Brown	5	124.95	138.884	705.301	828.471	late	late
BLUP_MET	272	25.1639	87.9131	JI 1428	P.s. humile	Tibet	Wild	Adm.	Purple	Brown	5	127.615	138.097	637.342	765.56	late	late
BLUP_MET	273	33.7661	117.966	JI 1854	P.s. humile	Israel	Landrace	Q6	Purple	Brown	5	134.833	146.036	665.231	797.253	late	late
BLUP_MET	274	30.7741	107.513	JI 2116	P.s. jomardii	Spain	Landrace	Adm.	Purple	Brown	5	108.568	119.825	566.621	691.245	early	intermediate
BLUP_MET	276	20.2331	70.6866	PIS 1318/91	P.s. elatius		Unknown	Adm.	Lilac	Brown	5	105.503	123.858	591.85	706.001	intermediate	intermediate
BLUP_MET	277	13.7096	47.896	CGN10205	P.s. elatius	Turkey	Landrace	Adm.	Purple	Brown	5	126.239	137.884	643.207	801.8	late	late
BLUP_MET	278	28.0059	97.8418	CGN10206	P.s. elatius		Breeding line	Adm.	White	Brown	5	114.058	127.193	603.811	718.224	intermediate	intermediate
BLUP_MET	282	25.4003	88.7388	IFPI 387	P.s. jomardii	USSR	Wild	Adm.	Pink	Brown	5	139.188	145.789	701.323	812.795	late	late
BLUP_MET	287	28.3131	98.915	IFPI 2352	P.s. arvense	Ethiopia	Landrace	Q4	Purple	Brown	5	100.348	113.779	570.915	677.266	early	early
BLUP_MET	288	25.8134	90.1821	IFPI 2353	P.s. arvense	Ethiopia	Landrace	Adm.	Purple	Brown	5	98.2	114.142	559.222	670.934	early	early
BLUP_MET	289	29.36	102.573	IFPI 2354	P.s. arvense	Ethiopia	Landrace	Q4	Purple	Brown	5	101.44	116.039	571.825	678.946	intermediate	early
BLUP_MET	291	32.874	114.849	IFPI 2357	P.s. arvense	Ethiopia	Landrace	Q4	Purple	Brown	5	100.883	118.13	585.669	706.869	intermediate	intermediate
BLUP_MET	298	27.4966	96.0625	IFPI 2367	P.s. arvense	Ethiopia	Landrace	Adm.	Purple	Brown	5	102.431	118.245	579.488	689.847	intermediate	intermediate
BLUP_MET	300	24.1025	84.2047	IFPI 2370	P.s. arvense	Ethiopia	Landrace	Adm.	Purple	Brown	5	103.544	116.658	608.318	702.101	intermediate	intermediate
BLUP_MET	302	26.3693	92.124	IFPI 2372	P.s. arvense	Ethiopia	Landrace	Q4	Purple	Brown	5	99.7172	114.601	589.423	695.145	intermediate	intermediate
BLUP_MET	307	14.0091	48.9423	IFPI 3252	P.s. elatius	Syria	Wild	Q1	Purple	Brown	5	117.952	126.429	629.562	763.677	intermediate	late
BLUP_MET	308	6.50959	22.742	IFPI 3253	P. fulvum	Syria	Wild	Q1	Orange	Brown	5	107.749	116.703	610.094	700.614	intermediate	intermediate
BLUP_MET	310	34.2039	119.495	IFPI 3260	P. fulvum	Syria	Wild	Q1	Orange	Brown	5	107.038	119.347	604.178	712.436	intermediate	intermediate
BLUP_MET	311	5.937	20.7416	IFPI 3261	P. fulvum	Syria	Wild	Q1	Orange	Brown	5	102.824	116.862	605.329	710.601	intermediate	intermediate
BLUP_MET	313	17.9021	62.5429	IFPI 3280	P.s. elatius	Syria	Wild	Q1	Purple	Brown	5	112.797	128.212	604.703	759.007	intermediate	intermediate
BLUP_MET	314	29.5257	103.151	IFPI 3282	P.s. elatius	Syria	Wild	Q1	Purple	Brown	5	116.11	127.58	640.746	758.396	late	intermediate
BLUP_MET	316	8.87779	31.0156	IFPI 3334	P.s. elatius	Turkey	Wild	Q1	Purple	Brown	5	122.272	132.701	664.67	811.35	late	late
BLUP_MET	317	20.0029	69.8824	IFPI 3338	P.s. elatius	Turkey	Wild	Q1	Purple	Brown	5	122.483	130.266	681.791	808.861	late	late
Puente19	18	17.2694	38.3152	PI 166082	P.s. humile	India	Landrace	Q6	Purple	Brown	5	116.474	130.46	731.884	849.086	late	intermediate
Puente19	19	36.0953	80.0839	PI 195405	P.s. arvense	Guatemala	Landrace	Adm.	Purple	Brown	5	114.247	130.243	662.254	965.966	intermediate	late
Puente19	23	13.0475	28.9481	PI 220175	P.s. humile	Afganistan	Landrace	Q6	Purple	Brown	5	127.295	140.61	820.964	1009.66	late	late
Puente19	25	5.64739	12.5297	PI 222069	P.s. humile	Afganistan	Wild	Q6	Purple	Brown	5	133.655	144.96	866.944	1021.4	late	late
Puente19	28	38.7671	86.0116	PI 254626	P.s. jomardii	Australia	Cultivar	Adm.	Purple	Brown	5	102.779	116.761	564.222	714.302	intermediate	intermediate
Puente19	29	40.8417	90.6144	PI 261678	P.s. jomardii	Netherland	Landrace	Adm.	Purple	Brown	5	119.582	131.04	648.851	755.095	intermediate	intermediate
Puente19	33	34.7136	77.0183	PI 269763	P.s. jomardii	UK	Landrace	Q2	Purple	Brown	5	136.171	149.216	954.555	1085.93	late	late
Puente19	34	51.7494	114.815	PI 269786	P.s. sativum	UK	Landrace	Adm.	Purple	Brown	5	94.6125	110.243	483.042	624.819	early	early
Puente19	35	42.3542	93.9704	PI 272143	P.s. jomardii	Germany	Landrace	Adm.	Purple	Brown	5	122.978	135.193	763.946	839.639	late	intermediate
Puente19	36	28.4183	63.051	PI 272151	P.s. arvense	Germany	Landrace	Adm.	Purple	Brown	5	100.001	115.19	554.356	708.046	intermediate	intermediate
Puente19	37	26.7113	59.2638	PI 272153	P.s. jomardii	Greece	Landrace	Q2	Purple	Brown	5	102.956	117.108	600.768	702.252	intermediate	intermediate
Puente19	38	38.7866	86.0548	PI 272156	P.s. jomardii	Greece	Landrace	Adm.	Purple	Brown	5	103.437	115.92	679.137	762.284	intermediate	intermediate
Puente19	40	11.649	25.8453	PI 280623	P.s. jomardii	Poland	Landrace	Adm.	White	Brown	5	140.03	147.395	1008.51	1159.63	late	late
Puente19	41	22.8482	50.6928	PI 306592	P.s. jomardii	Hungary	Landrace	Q2	Purple	Brown	5	132.116	142.465	734.278	819.148	late	intermediate
Puente19	46	24.1997	53.6912	PI 343329	P.s. sativum	USA	Landrace	Adm.	Purple	Brown	5	89.8839	105.981	440.51	540.763	early	early
Puente19	50	19.0262	42.213	PI 343965	P.s. jomardii	Turkey	Landrace	Adm.	Purple	Brown	5	102.353	117.591	604.728	692.823	intermediate	intermediate
Puente19	53	40.8417	90.6144	PI 343984	P.s. arvense	Turkey	Landrace	Adm.	Purple	Brown	5	102.502	116.638	610.529	707.286	intermediate	intermediate
Puente19	97	2.6466	5.87196	PI 595933	P. fulvum	Australia	Wild	Q1	Orange	Brown	5	98.064	114.804	545.113	702.762	early	intermediate
Puente19	99	14.5608	32.3056	PI 595947	P. fulvum	Israel	Wild	Q1	Orange	Brown	5	97.2733	107.615	586.343	680.508	intermediate	early
Puente19	100	21.8383	48.4522	JI 85	P.s. humile	Afganistan	Landrace	Q6	Pink	Brown	5	124.471	137.592	665.613	892.598	intermediate	late
Puente19	101	26.2266	58.1883	JI 156	P.s. jomardii	Sudan	Landrace	Q2	Pink	Brown	5	127.162	137.365	854.287	884.335	late	late
Puente19	102	12.9297	28.6869	JI 156	P.s. jomardii	Sudan	Landrace	Q2	Pink	Brown	5	116.895	130.886	700.813	839.439	late	intermediate
Puente19	103	2.6466	5.87196	JI 262	P.s. elatius	Turkey	Wild	Q1	Purple	Brown	5	134.612	144.133	1061.78	1190.64	late	late
Puente19	104	33.7654	74.9146	JI 263	P.s. jomardii	Greece	Wild	Adm.	Purple	Brown	5	105.032	119.769	642.402	880.837	intermediate	late
Puente19	107	34.6999	76.9878	JI 209	P.s. jomardii	India	Landrace	Adm.	Purple	Brown	5	94.5336	111.658	520.673	681.535	early	intermediate
Puente19	109	2.6466	5.87196	JI 224	P. fulvum	Israel	Wild	Q1	Orange	Brown	5	98.6142	115.782	576.5	831.735	intermediate	intermediate
Puente19	110	2.6466	5.87196	JI 196	P.s. humile	Georgia	Landrace	Adm.	Purple	Brown	5	131.563	141.925	914.819	1103.25	late	late
Puente19	111	28.3159	62.8239	JI 190	P.s. jomardii	Sudan	Landrace	Q2	Purple	Brown	5	110.674	122.9	661.937	834.009	intermediate	intermediate
Puente19	112	35.4134	78.5709	JI 189	P.s. jomardii	Sudan	Landrace	Q2	Purple	Brown	5	104.394	119.629	631.72	778.782	intermediate	intermediate
Puente19	114	16.4363	36.4668	JI 267	P.s. jomardii	Greece	Wild	Q2	Purple	Brown	5	134.4	146.078	892.276	1139.45	late	late
Puente19	115	24.4032	54.1427	JI 268	P.s. jomardii	Crete	Wild	Adm.	Purple	Brown	5	107.795	120.31	598.172	743.571	intermediate	intermediate
Puente19	117	16.306	36.1777	JI 280	P.s. jomardii	Albania	Wild	Adm.	Purple	Brown	5	142.186	152.11	997.088	1195.07	late	late
Puente19	118	20.1878	44.7902	JI 288	P.s. arvense	Greece	Wild	Adm.	Purple	Brown	5	113.214	126.008	713.025	871.797	late	late
Puente19	120	34.2859	76.0694	JI 701	P.s. arvense	Italy	Landrace	Adm.	Purple	Brown	5	104.742	117.394	576.659	695.554	intermediate	intermediate
Puente19	123	12.5115	27.759	JI 1089	P.s. jomardii	Turkey	Landrace	Adm.	Purple	Brown	5	124.042	135.456	745.802	843.551	late	intermediate
Puente19	124	12.8991	28.6189	JI 1107	P.s. humile	Nepal	Landrace	Q6	Purple	Brown	5	117.108	128.147	683.553	820.413	intermediate	intermediate
Puente19	127	17.4737	38.7685	JI 1346	P.s. humile	Mongolia	Landrace	Q6	Purple	Brown	5	117.639	134.826	659.872	914.043	intermediate	late
Puente19	129	40.8417	90.6144	JI 2265	P.s. jomardii	Albania	Landrace	Adm.	Purple	Brown	5	135.774	147.218	969.238	1128.97	late	late
Puente19	131	8.33447	18.4915	JI 2385	P. abyssinicum	Yemen	Landrace	Q1	Lilac	Brown	5	95.4312	113.201	459.355	677.845	early	early
Puente19	132	42.4102	94.0945	JI 2387	P.s. arvense	Ethiopia	Landrace	Adm.	Purple	Brown	5	108.081	120.295	640.443	764.308	intermediate	intermediate
Puente19	133	2.6466	5.87196	JI 2545	P.s. humile	Pakistan	Landrace	Q6	Purple	Brown	5	121.177	134.558	808.98	961.639	late	late
Puente19	138	17.8067	39.5073	BGE001662	P.s. jomardii	Spain	Landrace	Adm.	Purple	Brown	5	102.259	112.946	693.093	881.176	late	late
Puente19	139	23.7921	52.7871	BGE002168	P.s. jomardii	Spain	Landrace	Adm.	Purple	Brown	5	136.142	148.844	904.949	1086.22	late	late
Puente19	142	38.8303	86.152	BGE004710	P. sativum indian ecotype	Portugal	Landrace	Adm.	Purple	Brown	5	99.8748	113.399	513.014	629.48	early	early
Puente19	143	36.7473	81.5304	BGE004713	P.s. jomardii	Portugal	Landrace	Adm.	Purple	Brown	5	128.475	138.248	911.015	1022.45	late	late
Puente19	145	34.2549	76.0005	BGE006125	P.s. arvense	Portugal	Landrace	Adm.	Purple	Brown	5	113.732	126.78	680.515	840.422	intermediate	intermediate
Puente19	148	19.9262	44.2097	BGE022159	P.s. jomardii	Spain	Landrace	Adm.	Purple	Brown	5	114.361	126.988	761.288	878.196	late	late
Puente19	155	58.5956	130.005	BGE026429	P.s. arvense	Spain	Landrace	Adm.	Purple	Brown	5	106.654	122.706	650.236	852.363	intermediate	intermediate
Puente19	157	20.7433	46.0226	CGN03277	P.s. humile	Pakistan	Landrace	Q6	Purple	Brown	5	118.468	130.884	845.218	889.494	late	late
Puente19	160	16.306	36.1777	CGN16562	P.s. humile	Mongolia	Wild	Adm.	Purple	Brown	5	130.211	142.231	928.594	1102.89	late	late
Puente19	169	20.4544	45.3818	CGN03328	P.s. humile	Pakistan	Landrace	Q6	Purple	Brown	5	129.817	140.102	911.361	1008.27	late	late
Puente19	174	9.61512	21.3328	CGN03289	P.s. humile	Pakistan	Landrace	Q6	Purple	Brown	5	137.879	145.916	NA	NA	late	late
Puente19	180	16.4363	36.4668	CGN03273	P.s. arvense	Peru	Breeding line	Adm.	Purple	Brown	5	102.935	117.151	613.403	775.804	intermediate	intermediate
Puente19	181	8.67882	19.2555	CGN03229	P.s. arvense	Ethiopia	Landrace	Q4	Purple	Brown	5	101.261	117.954	510.567	674.821	early	early
Puente19	182	19.4531	43.1601	PI 413686	P.s. sativum	Hungary	Cultivar	Adm.	Purple	Brown	5	103.213	116.079	546.315	661.923	early	early
Puente19	183	9.0069	19.9834	PI 477371	P.s. jomardii	Denmark	Cultivar	Adm.	Pink	Brown	5	134.461	150.734	764.087	1112.38	late	late
Puente19	185	16.6542	36.9502	PI 307666	P.s. jomardii	Costa Rica	Landrace	Adm.	Purple	Brown	5	104.963	119.231	561.124	716.662	intermediate	intermediate
Puente19	189	19.2912	42.8009	PI 241593	P.s. arvense	Taiwan	Unknown	Adm.	Purple	Brown	5	103.842	118.315	576.035	720.715	intermediate	intermediate
Puente19	198	16.2864	36.1343	PI 253968	P.s. humile	Afganistan	Landrace	Q6	Purple	Brown	5	119.277	134.76	625.982	905.204	intermediate	late
Puente19	200	2.6466	5.87196	PI 180329	P.s. jomardii	India	Landrace	Q2	Purple	Brown	5	102.902	118.065	547.812	667.976	early	early
Puente19	202	30.0303	66.6275	PI 124478	P.s. arvense	Pakistan	Landrace	Adm.	Purple	Brown	5	108.202	123.801	701.512	815.464	late	intermediate
Puente19	204	22.8482	50.6928	PI 124479	P.s. arvense	Pakistan	Landrace	Adm.	Purple	Brown	5	110.084	122.847	651.615	817.59	intermediate	intermediate
Puente19	213	23.544	52.2366	Danclale	P.s. jomardii	Australia	Cultivar	Adm.	Purple	Brown	5	101.781	115.03	591.487	693.49	intermediate	intermediate
Puente19	215	10.8625	24.1004	M5	P.s. sativum	Australia	Cultivar	Q3	Purple	Brown	5	108.583	117.957	649.252	685.577	intermediate	intermediate
Puente19	226	16.6748	36.9961	JI 252	P.s. humile	Ethiopia	Landrace	Q6	Purple	Brown	5	134.297	145.216	939.992	1099.65	late	late
Puente19	241	35.9507	79.763	BGE025727	P.s. jomardii	Spain	Landrace	Adm.	Purple	Brown	5	111.32	124.123	661.806	857.38	intermediate	intermediate
Puente19	243	12.4598	27.6442	PI 358609	P. abyssinicum	Ethiopia	Wild	Q1	Pink	Brown	5	100.366	115.174	586.992	676.701	intermediate	early
Puente19	244	2.6466	5.87196	PI 173055	P.s. elatius	Turkey	Landrace	Adm.	Lilac	Brown	5	112.039	125.926	630.028	841.962	intermediate	intermediate
Puente19	248	2.6466	5.87196	PI 344005	P.s. elatius	Greece	Wild	Q1	Purple	Brown	5	130.386	136.363	854.462	875.544	late	late
Puente19	249	2.6466	5.87196	PI 344006	P.s. elatius	Greece	Wild	Q1	Purple	Brown	5	126.11	136.901	871.387	986.364	late	late
Puente19	253	2.6466	5.87196	PI 344011	P.s. elatius	Greece	Wild	Q1	Purple	Brown	5	123.423	135.322	744.764	936.582	late	late
Puente19	254	13.2095	29.3075	PI 344013	P.s. elatius	Greece	Wild	Q1	Purple	Brown	5	130.67	140.172	1053.64	1232.08	late	late
Puente19	256	34.4385	76.4078	PI 505127	P.s. jomardii	Albania	Landrace	Adm.	Purple	Brown	5	123.702	135.695	902.141	1006.24	late	late
Puente19	257	30.9757	68.725	PI 242027	P.s. jomardii	Denmark	Unknown	Q2	Pink	Brown	5	127.17	141.15	805.401	1002.56	late	late
Puente19	262	21.0984	46.8106	PI 268480	P.s. humile	Afganistan	Landrace	Q6	Purple	Brown	5	124.889	134.484	797.1	909.107	late	late
Puente19	263	6.0443	13.4103	JI 45	P.s. humile	Georgia	Wild	Adm.	Purple	Brown	5	129.086	144.947	1008.65	1160.76	late	late
Puente19	264	18.292	40.584	JI 198	P.s. arvense	Israel	Wild	Adm.	Purple	Brown	5	117.824	132.144	714.091	877.223	late	late
Puente19	265	14.0453	31.1619	JI 199	P.s. arvense	Israel	Wild	Adm.	Purple	Brown	5	126.41	136.629	871.877	954.619	late	late
Puente19	267	16.626	36.8877	JI 227	P. abyssinicum	Ethiopia	Landrace	Q1	Purple	Brown	5	104.285	119.999	646.798	835.831	intermediate	intermediate
Puente19	268	19.56	43.3973	JI 241	P.s. humile	Israel	Wild	Q6	Purple	Brown	5	135.963	147.31	889.638	1079.98	late	late
Puente19	269	2.6466	5.87196	JI 254	P.s. elatius	Ethiopia	Wild	Q1	Purple	Brown	5	124.95	138.884	919.322	1030.53	late	late
Puente19	272	21.7021	48.1499	JI 1428	P.s. humile	Tibet	Wild	Adm.	Purple	Brown	5	127.615	138.097	954.577	1083.41	late	late
Puente19	273	29.435	65.3067	JI 1854	P.s. humile	Israel	Landrace	Q6	Purple	Brown	5	134.833	146.036	905.19	1013.49	late	late
Puente19	274	37.4643	83.1211	JI 2116	P.s. jomardii	Spain	Landrace	Adm.	Purple	Brown	5	108.568	119.825	643.813	780.917	intermediate	intermediate
Puente19	276	2.6466	5.87196	PIS 1318/91	P.s. elatius		Unknown	Adm.	Lilac	Brown	5	105.503	123.858	620.612	723.554	intermediate	intermediate
Puente19	277	11.649	25.8453	CGN10205	P.s. elatius	Turkey	Landrace	Adm.	Purple	Brown	5	126.239	137.884	856.974	1017.96	late	late
Puente19	278	51.7533	114.824	CGN10206	P.s. elatius		Breeding line	Adm.	White	Brown	5	114.058	127.193	758.902	856.978	late	intermediate
Puente19	282	20.5126	45.5107	IFPI 387	P.s. jomardii	USSR	Wild	Adm.	Pink	Brown	5	139.188	145.789	1009.72	958.932	late	late
Puente19	287	43.8611	97.3136	IFPI 2352	P.s. arvense	Ethiopia	Landrace	Q4	Purple	Brown	5	100.348	113.779	526.904	624.637	early	early
Puente19	288	44.9701	99.7741	IFPI 2353	P.s. arvense	Ethiopia	Landrace	Adm.	Purple	Brown	5	98.2	114.142	491.959	638.62	early	early
Puente19	289	30.7512	68.227	IFPI 2354	P.s. arvense	Ethiopia	Landrace	Q4	Purple	Brown	5	101.44	116.039	586.271	664.09	intermediate	early
Puente19	291	39.5893	87.8359	IFPI 2357	P.s. arvense	Ethiopia	Landrace	Q4	Purple	Brown	5	100.883	118.13	525.583	719.554	early	intermediate
Puente19	298	38.2001	84.7538	IFPI 2367	P.s. arvense	Ethiopia	Landrace	Adm.	Purple	Brown	5	102.431	118.245	601.708	752.145	intermediate	intermediate
Puente19	300	2.6466	5.87196	IFPI 2370	P.s. arvense	Ethiopia	Landrace	Adm.	Purple	Brown	5	103.544	116.658	623.095	667.021	intermediate	early
Puente19	302	38.7866	86.0548	IFPI 2372	P.s. arvense	Ethiopia	Landrace	Q4	Purple	Brown	5	99.7172	114.601	511.102	658.449	early	early
Puente19	307	9.61512	21.3328	IFPI 3252	P.s. elatius	Syria	Wild	Q1	Purple	Brown	5	117.952	126.429	NA	NA	late	late
Puente19	308	2.6466	5.87196	IFPI 3253	P. fulvum	Syria	Wild	Q1	Orange	Brown	5	107.749	116.703	640.38	706.434	intermediate	intermediate
Puente19	310	34.7826	77.1714	IFPI 3260	P. fulvum	Syria	Wild	Q1	Orange	Brown	5	107.038	119.347	619.158	751.962	intermediate	intermediate
Puente19	311	2.6466	5.87196	IFPI 3261	P. fulvum	Syria	Wild	Q1	Orange	Brown	5	102.824	116.862	560.445	653.1	intermediate	early
Puente19	313	15.3993	34.1661	IFPI 3280	P.s. elatius	Syria	Wild	Q1	Purple	Brown	5	112.797	128.212	529.576	877.694	early	late
Puente19	314	48.6592	107.959	IFPI 3282	P.s. elatius	Syria	Wild	Q1	Purple	Brown	5	116.11	127.58	709.303	827.463	late	intermediate
Puente19	316	5.82476	12.9233	IFPI 3334	P.s. elatius	Turkey	Wild	Q1	Purple	Brown	5	122.272	132.701	593.662	730.499	intermediate	intermediate
Puente19	317	17.3888	38.5802	IFPI 3338	P.s. elatius	Turkey	Wild	Q1	Purple	Brown	5	122.483	130.266	720.255	884.12	late	late
Puente20	18	40.2635	141.541	PI 166082	P.s. humile	India	Landrace	Q6	Purple	Brown	5	116.474	130.46	639.143	869.918	late	late
Puente20	19	25.5094	89.6749	PI 195405	P.s. arvense	Guatemala	Landrace	Adm.	Purple	Brown	5	114.247	130.243	534.89	640.021	intermediate	intermediate
Puente20	23	33.5939	118.095	PI 220175	P.s. humile	Afganistan	Landrace	Q6	Purple	Brown	5	127.295	140.61	745.439	1028.25	late	late
Puente20	25	29.6248	104.142	PI 222069	P.s. humile	Afganistan	Wild	Q6	Purple	Brown	5	133.655	144.96	819.055	1067.94	late	late
Puente20	28	27.9127	98.1233	PI 254626	P.s. jomardii	Australia	Cultivar	Adm.	Purple	Brown	5	102.779	116.761	528.516	648.446	intermediate	intermediate
Puente20	29	38.8081	136.425	PI 261678	P.s. jomardii	Netherland	Landrace	Adm.	Purple	Brown	5	119.582	131.04	755.394	926.697	late	late
Puente20	33	68.7733	241.763	PI 269763	P.s. jomardii	UK	Landrace	Q2	Purple	Brown	5	136.171	149.216	844.824	1148.48	late	late
Puente20	34	32.3422	113.695	PI 269786	P.s. sativum	UK	Landrace	Adm.	Purple	Brown	5	94.6125	110.243	441.766	585.889	early	early
Puente20	35	36.9628	129.938	PI 272143	P.s. jomardii	Germany	Landrace	Adm.	Purple	Brown	5	122.978	135.193	613.394	729.896	intermediate	intermediate
Puente20	36	22.8853	80.4502	PI 272151	P.s. arvense	Germany	Landrace	Adm.	Purple	Brown	5	100.001	115.19	488.281	673.095	intermediate	intermediate
Puente20	37	15.1781	53.3566	PI 272153	P.s. jomardii	Greece	Landrace	Q2	Purple	Brown	5	102.956	117.108	520.458	716.749	intermediate	intermediate
Puente20	38	17.6862	62.1734	PI 272156	P.s. jomardii	Greece	Landrace	Adm.	Purple	Brown	5	103.437	115.92	488.935	598.781	intermediate	early
Puente20	40	11.068	38.908	PI 280623	P.s. jomardii	Poland	Landrace	Adm.	White	Brown	5	140.03	147.395	1098.98	1288.16	late	late
Puente20	41	83.4034	293.194	PI 306592	P.s. jomardii	Hungary	Landrace	Q2	Purple	Brown	5	132.116	142.465	697.89	951.129	late	late
Puente20	46	22.6287	79.5484	PI 343329	P.s. sativum	USA	Landrace	Adm.	Purple	Brown	5	89.8839	105.981	437.443	552.298	early	early
Puente20	50	36.5298	128.416	PI 343965	P.s. jomardii	Turkey	Landrace	Adm.	Purple	Brown	5	102.353	117.591	515.501	713.012	intermediate	intermediate
Puente20	53	31.2771	109.951	PI 343984	P.s. arvense	Turkey	Landrace	Adm.	Purple	Brown	5	102.502	116.638	494.003	624.469	intermediate	intermediate
Puente20	97	5.08443	17.8737	PI 595933	P. fulvum	Australia	Wild	Q1	Orange	Brown	5	98.064	114.804	485.151	592.654	intermediate	early
Puente20	99	5.61994	19.7562	PI 595947	P. fulvum	Israel	Wild	Q1	Orange	Brown	5	97.2733	107.615	476.764	575.652	early	early
Puente20	100	44.1845	155.325	JI 85	P.s. humile	Afganistan	Landrace	Q6	Pink	Brown	5	124.471	137.592	685.304	1068.49	late	late
Puente20	101	53.5526	188.257	JI 156	P.s. jomardii	Sudan	Landrace	Q2	Pink	Brown	5	127.162	137.365	799.673	1015.57	late	late
Puente20	102	13.5232	47.5389	JI 156	P.s. jomardii	Sudan	Landrace	Q2	Pink	Brown	5	116.895	130.886	669.031	903.538	late	late
Puente20	103	4.35186	15.2984	JI 262	P.s. elatius	Turkey	Wild	Q1	Purple	Brown	5	134.612	144.133	794.17	1010.57	late	late
Puente20	104	29.8478	104.926	JI 263	P.s. jomardii	Greece	Wild	Adm.	Purple	Brown	5	105.032	119.769	516.142	653.593	intermediate	intermediate
Puente20	107	39.6063	139.231	JI 209	P.s. jomardii	India	Landrace	Adm.	Purple	Brown	5	94.5336	111.658	487.264	696.723	intermediate	intermediate
Puente20	109	5.34773	18.7992	JI 224	P. fulvum	Israel	Wild	Q1	Orange	Brown	5	98.6142	115.782	504.607	591.016	intermediate	early
Puente20	110	4.99608	17.5631	JI 196	P.s. humile	Georgia	Landrace	Adm.	Purple	Brown	5	131.563	141.925	693.538	1272.24	late	late
Puente20	111	30.511	107.258	JI 190	P.s. jomardii	Sudan	Landrace	Q2	Purple	Brown	5	110.674	122.9	583.085	681.763	intermediate	intermediate
Puente20	112	22.1202	77.7607	JI 189	P.s. jomardii	Sudan	Landrace	Q2	Purple	Brown	5	104.394	119.629	509.185	665.22	intermediate	intermediate
Puente20	114	35.2478	123.909	JI 267	P.s. jomardii	Greece	Wild	Q2	Purple	Brown	5	134.4	146.078	1124.96	1462.03	late	late
Puente20	115	32.9084	115.685	JI 268	P.s. jomardii	Crete	Wild	Adm.	Purple	Brown	5	107.795	120.31	532.527	697.765	intermediate	intermediate
Puente20	117	17.6202	61.9414	JI 280	P.s. jomardii	Albania	Wild	Adm.	Purple	Brown	5	142.186	152.11	683.973	1166.88	late	late
Puente20	118	30.1134	105.86	JI 288	P.s. arvense	Greece	Wild	Adm.	Purple	Brown	5	113.214	126.008	646.196	915.072	late	late
Puente20	120	37.9772	133.504	JI 701	P.s. arvense	Italy	Landrace	Adm.	Purple	Brown	5	104.742	117.394	528.052	657.965	intermediate	intermediate
Puente20	123	30.9609	108.839	JI 1089	P.s. jomardii	Turkey	Landrace	Adm.	Purple	Brown	5	124.042	135.456	769.527	938.636	late	late
Puente20	124	24.1467	84.8846	JI 1107	P.s. humile	Nepal	Landrace	Q6	Purple	Brown	5	117.108	128.147	698.384	879.653	late	late
Puente20	127	34.1386	120.01	JI 1346	P.s. humile	Mongolia	Landrace	Q6	Purple	Brown	5	117.639	134.826	640.009	1035.57	late	late
Puente20	129	21.3086	74.9078	JI 2265	P.s. jomardii	Albania	Landrace	Adm.	Purple	Brown	5	135.774	147.218	805.511	992.341	late	late
Puente20	131	10.3688	36.4502	JI 2385	P. abyssinicum	Yemen	Landrace	Q1	Lilac	Brown	5	95.4312	113.201	449.913	563.664	early	early
Puente20	132	34.4072	120.954	JI 2387	P.s. arvense	Ethiopia	Landrace	Adm.	Purple	Brown	5	108.081	120.295	525.025	639.683	intermediate	intermediate
Puente20	133	42.2629	148.57	JI 2545	P.s. humile	Pakistan	Landrace	Q6	Purple	Brown	5	121.177	134.558	604.48	714.993	intermediate	intermediate
Puente20	138	38.8141	136.446	BGE001662	P.s. jomardii	Spain	Landrace	Adm.	Purple	Brown	5	102.259	112.946	570.174	719.182	intermediate	intermediate
Puente20	139	36.8035	129.378	BGE002168	P.s. jomardii	Spain	Landrace	Adm.	Purple	Brown	5	136.142	148.844	821.02	1105.02	late	late
Puente20	142	24.4971	86.1164	BGE004710	P. sativum indian ecotype	Portugal	Landrace	Adm.	Purple	Brown	5	99.8748	113.399	500.238	635.888	intermediate	intermediate
Puente20	143	44.831	157.597	BGE004713	P.s. jomardii	Portugal	Landrace	Adm.	Purple	Brown	5	128.475	138.248	525.918	1053.78	intermediate	late
Puente20	145	32.0176	112.554	BGE006125	P.s. arvense	Portugal	Landrace	Adm.	Purple	Brown	5	113.732	126.78	574.98	705.252	intermediate	intermediate
Puente20	148	45.5923	160.274	BGE022159	P.s. jomardii	Spain	Landrace	Adm.	Purple	Brown	5	114.361	126.988	587.556	864.763	intermediate	late
Puente20	155	25.9629	91.2692	BGE026429	P.s. arvense	Spain	Landrace	Adm.	Purple	Brown	5	106.654	122.706	512.492	714.901	intermediate	intermediate
Puente20	157	20.9698	73.7165	CGN03277	P.s. humile	Pakistan	Landrace	Q6	Purple	Brown	5	118.468	130.884	528.559	628.399	intermediate	intermediate
Puente20	160	46.0518	161.889	CGN16562	P.s. humile	Mongolia	Wild	Adm.	Purple	Brown	5	130.211	142.231	660.925	883.897	late	late
Puente20	169	29.7861	104.709	CGN03328	P.s. humile	Pakistan	Landrace	Q6	Purple	Brown	5	129.817	140.102	639.671	816.336	late	intermediate
Puente20	174	11.5103	40.4631	CGN03289	P.s. humile	Pakistan	Landrace	Q6	Purple	Brown	5	137.879	145.916	990.873	1320.46	late	late
Puente20	180	29.8038	104.771	CGN03273	P.s. arvense	Peru	Breeding line	Adm.	Purple	Brown	5	102.935	117.151	500.814	684.028	intermediate	intermediate
Puente20	181	33.8758	119.086	CGN03229	P.s. arvense	Ethiopia	Landrace	Q4	Purple	Brown	5	101.261	117.954	505.213	645.941	intermediate	intermediate
Puente20	182	38.1036	133.948	PI 413686	P.s. sativum	Hungary	Cultivar	Adm.	Purple	Brown	5	103.213	116.079	494.548	618.113	intermediate	intermediate
Puente20	183	11.2877	39.6803	PI 477371	P.s. jomardii	Denmark	Cultivar	Adm.	Pink	Brown	5	134.461	150.734	932.434	1201.74	late	late
Puente20	185	24.1713	84.971	PI 307666	P.s. jomardii	Costa Rica	Landrace	Adm.	Purple	Brown	5	104.963	119.231	523.217	660.277	intermediate	intermediate
Puente20	189	22.9418	80.6489	PI 241593	P.s. arvense	Taiwan	Unknown	Adm.	Purple	Brown	5	103.842	118.315	478.951	595.343	early	early
Puente20	198	29.3255	103.09	PI 253968	P.s. humile	Afganistan	Landrace	Q6	Purple	Brown	5	119.277	134.76	621.563	883.708	late	late
Puente20	200	17.5318	61.6309	PI 180329	P.s. jomardii	India	Landrace	Q2	Purple	Brown	5	102.902	118.065	521.819	641.441	intermediate	intermediate
Puente20	202	37.5901	132.143	PI 124478	P.s. arvense	Pakistan	Landrace	Adm.	Purple	Brown	5	108.202	123.801	495.606	650.804	intermediate	intermediate
Puente20	204	24.9405	87.6751	PI 124479	P.s. arvense	Pakistan	Landrace	Adm.	Purple	Brown	5	110.084	122.847	555.289	679.653	intermediate	intermediate
Puente20	213	27.7456	97.5361	Danclale	P.s. jomardii	Australia	Cultivar	Adm.	Purple	Brown	5	101.781	115.03	491.129	621.211	intermediate	intermediate
Puente20	215	23.2345	81.6778	M5	P.s. sativum	Australia	Cultivar	Q3	Purple	Brown	5	108.583	117.957	575.331	697.122	intermediate	intermediate
Puente20	226	25.6522	90.1768	JI 252	P.s. humile	Ethiopia	Landrace	Q6	Purple	Brown	5	134.297	145.216	914.082	1169.92	late	late
Puente20	241	34.1452	120.033	BGE025727	P.s. jomardii	Spain	Landrace	Adm.	Purple	Brown	5	111.32	124.123	566.905	711.307	intermediate	intermediate
Puente20	243	12.9544	45.5396	PI 358609	P. abyssinicum	Ethiopia	Wild	Q1	Pink	Brown	5	100.366	115.174	456.373	604.832	early	intermediate
Puente20	244	6.26622	22.0281	PI 173055	P.s. elatius	Turkey	Landrace	Adm.	Lilac	Brown	5	112.039	125.926	645.891	1049.19	late	late
Puente20	248	4.77721	16.7937	PI 344005	P.s. elatius	Greece	Wild	Q1	Purple	Brown	5	130.386	136.363	885.306	1091.36	late	late
Puente20	249	5.49507	19.3172	PI 344006	P.s. elatius	Greece	Wild	Q1	Purple	Brown	5	126.11	136.901	741.215	1028.62	late	late
Puente20	253	36.6879	128.972	PI 344011	P.s. elatius	Greece	Wild	Q1	Purple	Brown	5	123.423	135.322	828.414	1136.57	late	late
Puente20	254	14.877	52.2981	PI 344013	P.s. elatius	Greece	Wild	Q1	Purple	Brown	5	130.67	140.172	826.205	1030.16	late	late
Puente20	256	56.2943	197.895	PI 505127	P.s. jomardii	Albania	Landrace	Adm.	Purple	Brown	5	123.702	135.695	596.338	992.796	intermediate	late
Puente20	257	52.5924	184.882	PI 242027	P.s. jomardii	Denmark	Unknown	Q2	Pink	Brown	5	127.17	141.15	770.917	975.445	late	late
Puente20	262	50.7121	178.272	PI 268480	P.s. humile	Afganistan	Landrace	Q6	Purple	Brown	5	124.889	134.484	781.301	992.524	late	late
Puente20	263	7.28731	25.6176	JI 45	P.s. humile	Georgia	Wild	Adm.	Purple	Brown	5	129.086	144.947	822.646	1114.22	late	late
Puente20	264	59.0751	207.671	JI 198	P.s. arvense	Israel	Wild	Adm.	Purple	Brown	5	117.824	132.144	695.421	927.971	late	late
Puente20	265	15.164	53.3072	JI 199	P.s. arvense	Israel	Wild	Adm.	Purple	Brown	5	126.41	136.629	597.487	794.371	intermediate	intermediate
Puente20	267	28.0684	98.671	JI 227	P. abyssinicum	Ethiopia	Landrace	Q1	Purple	Brown	5	104.285	119.999	495.644	627.706	intermediate	intermediate
Puente20	268	34.5365	121.409	JI 241	P.s. humile	Israel	Wild	Q6	Purple	Brown	5	135.963	147.31	868.504	1072.66	late	late
Puente20	269	4.91859	17.2907	JI 254	P.s. elatius	Ethiopia	Wild	Q1	Purple	Brown	5	124.95	138.884	820.257	1039.65	late	late
Puente20	272	36.0211	126.627	JI 1428	P.s. humile	Tibet	Wild	Adm.	Purple	Brown	5	127.615	138.097	656.456	902.578	late	late
Puente20	273	37.1068	130.444	JI 1854	P.s. humile	Israel	Landrace	Q6	Purple	Brown	5	134.833	146.036	887.3	1122.57	late	late
Puente20	274	37.77	132.776	JI 2116	P.s. jomardii	Spain	Landrace	Adm.	Purple	Brown	5	108.568	119.825	533.884	659.702	intermediate	intermediate
Puente20	276	32.9941	115.987	PIS 1318/91	P.s. elatius		Unknown	Adm.	Lilac	Brown	5	105.503	123.858	604.823	773.07	intermediate	intermediate
Puente20	277	13.3404	46.8965	CGN10205	P.s. elatius	Turkey	Landrace	Adm.	Purple	Brown	5	126.239	137.884	801.716	1133.12	late	late
Puente20	278	20.8562	73.3174	CGN10206	P.s. elatius		Breeding line	Adm.	White	Brown	5	114.058	127.193	597.502	745.579	intermediate	intermediate
Puente20	282	39.9413	140.409	IFPI 387	P.s. jomardii	USSR	Wild	Adm.	Pink	Brown	5	139.188	145.789	901.553	1158.61	late	late
Puente20	287	27.8678	97.9655	IFPI 2352	P.s. arvense	Ethiopia	Landrace	Q4	Purple	Brown	5	100.348	113.779	512.137	627.408	intermediate	intermediate
Puente20	288	14.1472	49.7327	IFPI 2353	P.s. arvense	Ethiopia	Landrace	Adm.	Purple	Brown	5	98.2	114.142	431.671	540.706	early	early
Puente20	289	29.2584	102.854	IFPI 2354	P.s. arvense	Ethiopia	Landrace	Q4	Purple	Brown	5	101.44	116.039	489.168	616.035	intermediate	intermediate
Puente20	291	27.9331	98.1951	IFPI 2357	P.s. arvense	Ethiopia	Landrace	Q4	Purple	Brown	5	100.883	118.13	525.312	702.612	intermediate	intermediate
Puente20	298	24.3179	85.4865	IFPI 2367	P.s. arvense	Ethiopia	Landrace	Adm.	Purple	Brown	5	102.431	118.245	474.676	580.839	early	early
Puente20	300	30.6939	107.9	IFPI 2370	P.s. arvense	Ethiopia	Landrace	Adm.	Purple	Brown	5	103.544	116.658	497.55	646.195	intermediate	intermediate
Puente20	302	28.9921	101.918	IFPI 2372	P.s. arvense	Ethiopia	Landrace	Q4	Purple	Brown	5	99.7172	114.601	495.942	623.95	intermediate	intermediate
Puente20	307	19.548	68.7184	IFPI 3252	P.s. elatius	Syria	Wild	Q1	Purple	Brown	5	117.952	126.429	662.91	895.243	late	late
Puente20	308	6.3662	22.3795	IFPI 3253	P. fulvum	Syria	Wild	Q1	Orange	Brown	5	107.749	116.703	505.181	583.167	intermediate	early
Puente20	310	39.7759	139.827	IFPI 3260	P. fulvum	Syria	Wild	Q1	Orange	Brown	5	107.038	119.347	537.919	669.64	intermediate	intermediate
Puente20	311	5.15431	18.1193	IFPI 3261	P. fulvum	Syria	Wild	Q1	Orange	Brown	5	102.824	116.862	544.045	666.442	intermediate	intermediate
Puente20	313	21.3765	75.1463	IFPI 3280	P.s. elatius	Syria	Wild	Q1	Purple	Brown	5	112.797	128.212	649.879	792.454	late	intermediate
Puente20	314	28.5619	100.406	IFPI 3282	P.s. elatius	Syria	Wild	Q1	Purple	Brown	5	116.11	127.58	507.316	634.545	intermediate	intermediate
Puente20	316	8.49173	29.8516	IFPI 3334	P.s. elatius	Turkey	Wild	Q1	Purple	Brown	5	122.272	132.701	800.815	1066.19	late	late
Puente20	317	4.97702	17.4961	IFPI 3338	P.s. elatius	Turkey	Wild	Q1	Purple	Brown	5	122.483	130.266	768.655	919.934	late	late
Agrario19	1	19.9681	92.0692	PI 109865	P.s. arvense	Venezuela	Landrace	Adm.	White	Cream	1	109.786	121.678	406.745	490.881	early	early
Agrario19	6	20.4371	94.2321	PI 142776	P.s. arvense	Mexico	Landrace	Adm.	White	Cream	1	101.504	115.926	568.701	642.268	early	early
Agrario19	8	33.3702	153.864	PI 143483	P.s. sativum	Azerbaijan	Landrace	Adm.	White	Cream	1	135.435	143.97	535.244	622.343	early	early
Agrario19	9	19.4447	89.6561	PI 143484	P.s. jomardii	Azerbaijan	Landrace	Adm.	White	Cream	1	101.451	115.02	577.038	626.314	early	early
Agrario19	10	18.4129	84.8988	PI 143486	P.s. arvense	Iran	Landrace	Adm.	White	Cream	1	96.9155	109.045	526.932	622.447	early	early
Agrario19	13	18.2729	84.253	PI 162692	P.s. jomardii	Argentina	Cultivar	Adm.	White	Cream	1	98.3922	113.507	551.568	669.751	early	intermediate
Agrario19	14	26.5859	122.583	PI 162693	P.s. arvense	Argentina	Cultivar	Adm.	White	Cream	1	107.318	117.469	584.326	669.038	intermediate	intermediate
Agrario19	15	19.5385	90.0887	PI 162693	P.s. arvense	Argentina	Cultivar	Adm.	White	Cream	1	101.668	116.315	603.596	685.039	intermediate	intermediate
Agrario19	16	27.7113	127.772	PI 162910	P.s. sativum	Paraguay	Landrace	Q3	White	Cream	1	92.4621	107.348	578.253	637.643	early	early
Agrario19	27	18.0212	83.0928	PI 254625	P.s. jomardii	Finland	Landrace	Adm.	White	Cream	1	106.47	123.439	640.906	718.356	intermediate	intermediate
Agrario19	30	17.5084	80.7281	PI 262189	P.s. arvense	Costa Rica	Landrace	Adm.	White	Cream	1	105.078	116.711	655.126	770.478	intermediate	intermediate
Agrario19	31	22.9479	105.809	PI 266069	P.s. sativum	Sweden	Breeding line	Adm.	White	Cream	1	91.596	109.247	624.381	698.169	intermediate	intermediate
Agrario19	32	24.4159	112.578	PI 269760	P. sativum indian ecotype	UK	Breeding line	Adm.	White	Cream	1	102.078	114.501	646.779	743.392	intermediate	intermediate
Agrario19	42	31.759	146.435	PI 312136	P.s. arvense	Guatemala	Landrace	Adm.	White	Cream	1	106.635	119.019	812.881	876.196	late	late
Agrario19	43	56.0859	258.602	PI 319373	P.s. jomardii	Mexico	Landrace	Adm.	White	Cream	1	132.999	143.507	786.994	891.647	late	late
Agrario19	45	24.1181	111.204	PI 343326	P. sativum indian ecotype	USA	Landrace	Q5	White	Cream	1	110.596	123.142	920.225	1040.38	late	late
Agrario19	47	16.4449	75.8246	PI 343935	P.s. arvense	Ethiopia	Landrace	Adm.	White	Cream	1	108.732	121.487	845.143	997.042	late	late
Agrario19	49	25.7883	118.906	PI 343965	P.s. arvense	Turkey	Landrace	Adm.	White	Cream	1	104.922	118.741	849.072	1082.34	late	late
Agrario19	55	21.7393	100.236	PI 347282	P. sativum indian ecotype	India	Landrace	Q5	White	Cream	1	111.795	121.504	409.279	471.259	early	early
Agrario19	57	17.9896	82.9468	PI 347317	P. sativum indian ecotype	India	Landrace	Q5	White	Cream	1	108.812	118.502	498.329	609.921	early	early
Agrario19	59	20.5315	94.6672	PI 347321	P. sativum indian ecotype	India	Landrace	Q5	White	Cream	1	109.572	122.264	474.197	583.762	early	early
Agrario19	60	23.3703	107.756	PI 347323	P. sativum indian ecotype	India	Landrace	Q5	White	Cream	1	106.774	121.026	545.621	623.224	early	early
Agrario19	61	23.882	110.116	PI 347326	P. sativum indian ecotype	India	Landrace	Q5	White	Cream	1	109.106	121.487	487.519	582.78	early	early
Agrario19	62	25.4765	117.468	PI 347328	P.s. arvense	India	Landrace	Adm.	White	Cream	1	109.056	117.888	564.56	635.546	early	early
Agrario19	63	20.0265	92.3388	PI 347330	P. sativum indian ecotype	India	Landrace	Q5	White	Cream	1	107.98	117.583	577.442	649.445	early	early
Agrario19	64	26.4298	121.863	PI 347332	P. sativum indian ecotype	India	Landrace	Q5	White	Cream	1	106.872	120.604	526.917	606.159	early	early
Agrario19	66	18.5999	85.7607	PI 347334	P. sativum indian ecotype	India	Landrace	Adm.	White	Cream	1	107.069	119.215	581.436	651.286	intermediate	early
Agrario19	67	17.8571	82.3358	PI 347335	P. sativum indian ecotype	India	Landrace	Q5	White	Cream	1	108.466	118.545	561.921	613.882	early	early
Agrario19	68	26.4086	121.766	PI 347336	P. sativum indian ecotype	India	Landrace	Q5	White	Cream	1	108.623	118.911	583.749	670.974	intermediate	intermediate
Agrario19	69	18.7129	86.282	PI 347338	P.s. arvense	India	Landrace	Adm.	White	Cream	1	101.555	115.44	593.876	667.445	intermediate	intermediate
Agrario19	71	67.9177	313.157	PI 347343	P.s. arvense	India	Landrace	Adm.	White	Cream	1	136.258	147.265	603.329	695.912	intermediate	intermediate
Agrario19	72	22.936	105.754	PI 347347	P. sativum indian ecotype	India	Landrace	Q5	White	Cream	1	109.583	118.796	607.163	682.126	intermediate	intermediate
Agrario19	73	20.6874	95.3862	PI 347348	P. sativum indian ecotype	India	Landrace	Q5	White	Cream	1	109.647	119.898	580.853	676.365	intermediate	intermediate
Agrario19	75	18.933	87.297	PI 347357	P. sativum indian ecotype	India	Landrace	Q5	White	Cream	1	107.986	117.983	613.95	669.785	intermediate	intermediate
Agrario19	76	23.7915	109.698	PI 347359	P. sativum indian ecotype	India	Landrace	Q5	White	Cream	1	111.318	122.096	586.3	689.09	intermediate	intermediate
Agrario19	77	11.9921	55.2937	PI 347366	P.s. arvense	India	Landrace	Q4	White	Cream	1	101.763	114.685	608.408	667.884	intermediate	intermediate
Agrario19	78	19.3819	89.3667	PI 347367	P. sativum indian ecotype	India	Landrace	Q5	White	Cream	1	108.715	119.982	626.704	676.33	intermediate	intermediate
Agrario19	80	26.1927	120.77	PI 347372	P.s. arvense	India	Landrace	Q4	White	Cream	1	101.607	117.297	613.23	658.569	intermediate	intermediate
Agrario19	81	19.6557	90.6292	PI 347373	P.s. arvense	India	Landrace	Q4	White	Cream	1	104.251	119.809	633.671	682.875	intermediate	intermediate
Agrario19	88	24.2657	111.885	PI 347401	P. sativum indian ecotype	India	Landrace	Adm.	White	Cream	1	107.027	120.712	627.509	695.833	intermediate	intermediate
Agrario19	90	30.43	140.308	PI 358642	P.s. sativum	Ethiopia	Landrace	Q3	White	Cream	1	92.422	106.672	708.395	766.401	late	intermediate
Agrario19	91	18.3279	84.5069	PI 379612	P.s. jomardii	Sweden	Cultivar	Adm.	White	Cream	1	105.892	118.983	635.124	708.319	intermediate	intermediate
Agrario19	126	27.1235	125.062	JI 1345	P.s. jomardii	Mongolia	Landrace	Adm.	White	Cream	1	94.9192	111.884	601.147	675.795	intermediate	intermediate
Agrario19	134	32.3864	149.328	BGE001004	P.s. jomardii	Spain	Landrace	Adm.	White	Cream	1	109.618	125.964	610.876	692.898	intermediate	intermediate
Agrario19	147	15.7654	72.6915	BGE019594	P.s. arvense	Spain	Landrace	Adm.	White	Cream	1	101.306	117.078	759.21	838.077	late	late
Agrario19	150	26.9255	124.149	BGE023256	P.s. jomardii	Spain	Landrace	Adm.	White	Cream	1	121.663	130.616	804.553	908.172	late	late
Agrario19	152	26.3757	121.614	BGE025267	P.s. jomardii	Spain	Landrace	Adm.	White	Cream	1	107.545	120.849	733.652	805.009	late	late
Agrario19	165	7.97167	36.756	CGN16582	P.s. humile	Nepal	Landrace	Q6	Purple	Cream	1	109.818	121.463	554.009	628.674	early	early
Agrario19	175	16.4106	75.6663	CGN03171	P.s. jomardii	Turkey	Breeding line	Adm.	White	Cream	1	113.049	125.816	574.185	666.465	early	intermediate
Agrario19	184	22.4507	103.516	PI 307666	P.s. jomardii	Costa Rica	Landrace	Adm.	White	Cream	1	109.942	123.166	597.667	664.943	intermediate	intermediate
Agrario19	191	9.61332	44.3253	PI 266070	P.s. jomardii	Sweden	Breeding line	Adm.	White	Cream	1	104.157	121.305	634.809	698.71	intermediate	intermediate
Agrario19	192	10.029	46.2418	PI 198074	P.s. jomardii	Sweden	Landrace	Adm.	White	Cream	1	98.3092	111.593	655.376	732.03	intermediate	intermediate
Agrario19	199	8.11502	37.4169	PI 103058	P.s. sativum	China	Cultivar	Adm.	White	Cream	1	95.6463	107.757	653.954	707.572	intermediate	intermediate
Agrario19	205	35.2672	162.611	JI 2480	P.s. jomardii	Peru	Breeding line	Adm.	White	Cream	1	114.953	127.851	678.318	805.75	intermediate	late
Agrario19	206	31.255	144.112	JI 1951	P.s. arvense	China	Cultivar	Adm.	White	Cream	1	97.9367	112.42	750.307	799.746	late	late
Agrario19	211	28.497	131.395	Atc-4235-53	P.s. humile	Australia	Breeding line	Adm.	White	Cream	1	107.859	122.236	830.367	967.787	late	late
Agrario19	212	24.5865	113.364	Boreen	P.s. sativum	Australia	Cultivar	Q3	White	Cream	1	100.022	112.211	953.385	1079.57	late	late
Agrario19	216	37.5171	172.985	Pinochio	P.s. sativum	Denmark	Cultivar	Q3	White	Cream	1	99.6252	111.459	NA	NA	late	late
Agrario19	222	58.9104	271.626	JI 1559	P.s. arvense	Mexico	Cultivar	Adm.	White	Cream	1	110.524	124.003	583.427	645.582	intermediate	early
Agrario19	225	18.6983	86.2144	JI 210	P.s. sativum	India	Cultivar	Adm.	White	Cream	1	89.5048	103.553	583.151	672.289	intermediate	intermediate
Agrario19	228	21.6881	100	Messire	P.s. sativum	France	Cultivar	Q3	White	Cream	1	96.5934	110.389	595.171	682.124	intermediate	intermediate
Agrario19	240	25.9668	119.728	BGE023667	P.s. jomardii	Spain	Landrace	Adm.	White	Cream	1	129.653	142.336	637.02	720.668	intermediate	intermediate
Agrario19	260	23.9918	110.622	PI 505080	P.s. jomardii	Cyprus	Unknown	Adm.	White	Cream	1	108.456	119.995	773.747	891.129	late	late
Agrario19	281	35.3637	163.056	IFPI 3370	P.s. jomardii	Turkey	Wild	Adm.	White	Cream	1	105.645	119.945	571.629	666.797	early	intermediate
Agrario19	286	31.015	143.005	IFPI 2351	P.s. arvense	Ethiopia	Landrace	Adm.	White	Cream	1	108.188	120.891	585.089	686.523	intermediate	intermediate
Agrario19	292	16.8128	77.5211	IFPI 2358	P.s. arvense	Ethiopia	Landrace	Adm.	White	Cream	1	99.2801	113.449	594.518	691.034	intermediate	intermediate
Agrario19	301	26.8176	123.651	IFPI 2371	P.s. jomardii	Ethiopia	Landrace	Adm.	White	Cream	1	108.791	123.336	628.199	740.117	intermediate	intermediate
Agrario19	321	31.9892	147.497	Cartouche	P.s. sativum		Cultivar	Adm.	White	Cream	1	106.278	117.869	886.235	975.479	late	late
Agrario19	323	29.2364	134.804	PI 505092	P.s. jomardii	Cyprus	Landrace	Adm.	White	Cream	1	99.813	114.194	892.363	1046.17	late	late
Agrario20	1	32.5403	152.373	PI 109865	P.s. arvense	Venezuela	Landrace	Adm.	White	Cream	1	109.786	121.678	488.557	616.773	early	early
Agrario20	6	27.6999	129.708	PI 142776	P.s. arvense	Mexico	Landrace	Adm.	White	Cream	1	101.504	115.926	560.885	660.886	intermediate	intermediate
Agrario20	8	35.5689	166.555	PI 143483	P.s. sativum	Azerbaijan	Landrace	Adm.	White	Cream	1	135.435	143.97	537.603	625.101	intermediate	intermediate
Agrario20	9	37.7411	176.727	PI 143484	P.s. jomardii	Azerbaijan	Landrace	Adm.	White	Cream	1	101.451	115.02	509.311	584.234	early	early
Agrario20	10	18.3604	85.9744	PI 143486	P.s. arvense	Iran	Landrace	Adm.	White	Cream	1	96.9155	109.045	519.734	614.459	early	early
Agrario20	13	17.2195	80.6319	PI 162692	P.s. jomardii	Argentina	Cultivar	Adm.	White	Cream	1	98.3922	113.507	513.751	580.158	early	early
Agrario20	14	18.5063	86.6575	PI 162693	P.s. arvense	Argentina	Cultivar	Adm.	White	Cream	1	107.318	117.469	509.024	580.129	early	early
Agrario20	15	16.6326	77.8837	PI 162693	P.s. arvense	Argentina	Cultivar	Adm.	White	Cream	1	101.668	116.315	524.986	593.175	early	early
Agrario20	16	34.0845	159.604	PI 162910	P.s. sativum	Paraguay	Landrace	Q3	White	Cream	1	92.4621	107.348	548.261	651.427	intermediate	intermediate
Agrario20	27	26.1123	122.273	PI 254625	P.s. jomardii	Finland	Landrace	Adm.	White	Cream	1	106.47	123.439	581.041	690.747	intermediate	late
Agrario20	30	28.4141	133.052	PI 262189	P.s. arvense	Costa Rica	Landrace	Adm.	White	Cream	1	105.078	116.711	580.73	656.128	intermediate	intermediate
Agrario20	31	22.1096	103.531	PI 266069	P.s. sativum	Sweden	Breeding line	Adm.	White	Cream	1	91.596	109.247	532.414	624.836	intermediate	intermediate
Agrario20	32	30.4736	142.696	PI 269760	P. sativum indian ecotype	UK	Breeding line	Adm.	White	Cream	1	102.078	114.501	540.693	621.936	intermediate	intermediate
Agrario20	42	44.4009	207.912	PI 312136	P.s. arvense	Guatemala	Landrace	Adm.	White	Cream	1	106.635	119.019	523.021	596.329	early	early
Agrario20	43	50.9116	238.399	PI 319373	P.s. jomardii	Mexico	Landrace	Adm.	White	Cream	1	132.999	143.507	592.225	694.871	late	late
Agrario20	45	37.187	174.132	PI 343326	P. sativum indian ecotype	USA	Landrace	Q5	White	Cream	1	110.596	123.142	607.177	678.908	late	intermediate
Agrario20	47	41.1972	192.91	PI 343935	P.s. arvense	Ethiopia	Landrace	Adm.	White	Cream	1	108.732	121.487	561.721	657.075	intermediate	intermediate
Agrario20	49	39.2549	183.815	PI 343965	P.s. arvense	Turkey	Landrace	Adm.	White	Cream	1	104.922	118.741	537.371	654.98	intermediate	intermediate
Agrario20	55	58.9878	276.216	PI 347282	P. sativum indian ecotype	India	Landrace	Q5	White	Cream	1	111.795	121.504	521.332	663.998	early	intermediate
Agrario20	57	32.0143	149.91	PI 347317	P. sativum indian ecotype	India	Landrace	Q5	White	Cream	1	108.812	118.502	536.738	617.038	intermediate	early
Agrario20	59	38.9629	182.448	PI 347321	P. sativum indian ecotype	India	Landrace	Q5	White	Cream	1	109.572	122.264	557.104	645.114	intermediate	intermediate
Agrario20	60	48.9857	229.381	PI 347323	P. sativum indian ecotype	India	Landrace	Q5	White	Cream	1	106.774	121.026	540.358	625.111	intermediate	intermediate
Agrario20	61	32.0418	150.039	PI 347326	P. sativum indian ecotype	India	Landrace	Q5	White	Cream	1	109.106	121.487	493.081	641.142	early	intermediate
Agrario20	62	49.4748	231.671	PI 347328	P.s. arvense	India	Landrace	Adm.	White	Cream	1	109.056	117.888	546.324	639.044	intermediate	intermediate
Agrario20	63	31.1595	145.908	PI 347330	P. sativum indian ecotype	India	Landrace	Q5	White	Cream	1	107.98	117.583	533.299	631.577	intermediate	intermediate
Agrario20	64	39.3932	184.463	PI 347332	P. sativum indian ecotype	India	Landrace	Q5	White	Cream	1	106.872	120.604	510.593	576.887	early	early
Agrario20	66	50.0565	234.395	PI 347334	P. sativum indian ecotype	India	Landrace	Adm.	White	Cream	1	107.069	119.215	518.429	600.56	early	early
Agrario20	67	20.7867	97.3356	PI 347335	P. sativum indian ecotype	India	Landrace	Q5	White	Cream	1	108.466	118.545	531.755	594.408	intermediate	early
Agrario20	68	35.4972	166.219	PI 347336	P. sativum indian ecotype	India	Landrace	Q5	White	Cream	1	108.623	118.911	544.455	631.146	intermediate	intermediate
Agrario20	69	34.2376	160.321	PI 347338	P.s. arvense	India	Landrace	Adm.	White	Cream	1	101.555	115.44	523.106	604.07	early	early
Agrario20	71	46.5615	218.029	PI 347343	P.s. arvense	India	Landrace	Adm.	White	Cream	1	136.258	147.265	571.524	676.346	intermediate	intermediate
Agrario20	72	48.2828	226.089	PI 347347	P. sativum indian ecotype	India	Landrace	Q5	White	Cream	1	109.583	118.796	579.519	673.432	intermediate	intermediate
Agrario20	73	36.4917	170.876	PI 347348	P. sativum indian ecotype	India	Landrace	Q5	White	Cream	1	109.647	119.898	608.429	732.636	late	late
Agrario20	75	43.8017	205.106	PI 347357	P. sativum indian ecotype	India	Landrace	Q5	White	Cream	1	107.986	117.983	586.246	662.068	intermediate	intermediate
Agrario20	76	56.3016	263.638	PI 347359	P. sativum indian ecotype	India	Landrace	Q5	White	Cream	1	111.318	122.096	526.154	642.98	early	intermediate
Agrario20	77	24.6895	115.611	PI 347366	P.s. arvense	India	Landrace	Q4	White	Cream	1	101.763	114.685	532.093	593.852	intermediate	early
Agrario20	78	55.0572	257.811	PI 347367	P. sativum indian ecotype	India	Landrace	Q5	White	Cream	1	108.715	119.982	509.154	649.505	early	intermediate
Agrario20	80	35.1335	164.516	PI 347372	P.s. arvense	India	Landrace	Q4	White	Cream	1	101.607	117.297	512.966	580.551	early	early
Agrario20	81	24.9409	116.788	PI 347373	P.s. arvense	India	Landrace	Q4	White	Cream	1	104.251	119.809	521.57	589.334	early	early
Agrario20	88	36.5258	171.036	PI 347401	P. sativum indian ecotype	India	Landrace	Adm.	White	Cream	1	107.027	120.712	558.355	656.554	intermediate	intermediate
Agrario20	90	33.0981	154.985	PI 358642	P.s. sativum	Ethiopia	Landrace	Q3	White	Cream	1	92.422	106.672	607.081	661.083	late	intermediate
Agrario20	91	21.7486	101.84	PI 379612	P.s. jomardii	Sweden	Cultivar	Adm.	White	Cream	1	105.892	118.983	561.327	645.945	intermediate	intermediate
Agrario20	126	28.6372	134.096	JI 1345	P.s. jomardii	Mongolia	Landrace	Adm.	White	Cream	1	94.9192	111.884	662.838	744.138	late	late
Agrario20	134	42.8347	200.578	BGE001004	P.s. jomardii	Spain	Landrace	Adm.	White	Cream	1	109.618	125.964	557.335	670.132	intermediate	intermediate
Agrario20	147	18.1087	84.7957	BGE019594	P.s. arvense	Spain	Landrace	Adm.	White	Cream	1	101.306	117.078	643.627	698.324	late	late
Agrario20	150	32.3494	151.479	BGE023256	P.s. jomardii	Spain	Landrace	Adm.	White	Cream	1	121.663	130.616	598.656	672.284	late	intermediate
Agrario20	152	47.6163	222.968	BGE025267	P.s. jomardii	Spain	Landrace	Adm.	White	Cream	1	107.545	120.849	538.643	621.071	intermediate	intermediate
Agrario20	165	12.0886	56.6062	CGN16582	P.s. humile	Nepal	Landrace	Q6	Purple	Cream	1	109.818	121.463	594.484	647.251	late	intermediate
Agrario20	175	46.5386	217.922	CGN03171	P.s. jomardii	Turkey	Breeding line	Adm.	White	Cream	1	113.049	125.816	539.603	617.482	intermediate	early
Agrario20	184	24.9974	117.053	PI 307666	P.s. jomardii	Costa Rica	Landrace	Adm.	White	Cream	1	109.942	123.166	540.952	601.726	intermediate	early
Agrario20	191	17.5425	82.1444	PI 266070	P.s. jomardii	Sweden	Breeding line	Adm.	White	Cream	1	104.157	121.305	555	624.582	intermediate	intermediate
Agrario20	192	28.0055	131.139	PI 198074	P.s. jomardii	Sweden	Landrace	Adm.	White	Cream	1	98.3092	111.593	553.51	623.385	intermediate	intermediate
Agrario20	199	30.7431	143.958	PI 103058	P.s. sativum	China	Cultivar	Adm.	White	Cream	1	95.6463	107.757	602.944	659.241	late	intermediate
Agrario20	205	47.6811	223.271	JI 2480	P.s. jomardii	Peru	Breeding line	Adm.	White	Cream	1	114.953	127.851	590.587	681.806	intermediate	late
Agrario20	206	30.3144	141.95	JI 1951	P.s. arvense	China	Cultivar	Adm.	White	Cream	1	97.9367	112.42	591.404	693.218	late	late
Agrario20	211	24.2568	113.585	Atc-4235-53	P.s. humile	Australia	Breeding line	Adm.	White	Cream	1	107.859	122.236	620.905	717.817	late	late
Agrario20	212	55.2306	258.623	Boreen	P.s. sativum	Australia	Cultivar	Q3	White	Cream	1	100.022	112.211	640.511	754.974	late	late
Agrario20	216	39.8772	186.729	Pinochio	P.s. sativum	Denmark	Cultivar	Q3	White	Cream	1	99.6252	111.459	556.472	607.836	intermediate	early
Agrario20	222	45.5921	213.49	JI 1559	P.s. arvense	Mexico	Cultivar	Adm.	White	Cream	1	110.524	124.003	537.217	635.203	intermediate	intermediate
Agrario20	225	47.5026	222.435	JI 210	P.s. sativum	India	Cultivar	Adm.	White	Cream	1	89.5048	103.553	630.905	666.96	late	intermediate
Agrario20	228	21.3557	100	Messire	P.s. sativum	France	Cultivar	Q3	White	Cream	1	96.5934	110.389	562.077	640.648	intermediate	intermediate
Agrario20	240	70.38	329.561	BGE023667	P.s. jomardii	Spain	Landrace	Adm.	White	Cream	1	129.653	142.336	548.65	618.387	intermediate	early
Agrario20	260	64.7575	303.233	PI 505080	P.s. jomardii	Cyprus	Unknown	Adm.	White	Cream	1	108.456	119.995	558.671	660.577	intermediate	intermediate
Agrario20	281	45.0296	210.855	IFPI 3370	P.s. jomardii	Turkey	Wild	Adm.	White	Cream	1	105.645	119.945	552.092	618.769	intermediate	early
Agrario20	286	35.4334	165.92	IFPI 2351	P.s. arvense	Ethiopia	Landrace	Adm.	White	Cream	1	108.188	120.891	541.956	642.546	intermediate	intermediate
Agrario20	292	29.4062	137.698	IFPI 2358	P.s. arvense	Ethiopia	Landrace	Adm.	White	Cream	1	99.2801	113.449	521.252	607.947	early	early
Agrario20	301	32.9628	154.351	IFPI 2371	P.s. jomardii	Ethiopia	Landrace	Adm.	White	Cream	1	108.791	123.336	578.462	670.212	intermediate	intermediate
Agrario20	321	46.6671	218.523	Cartouche	P.s. sativum		Cultivar	Adm.	White	Cream	1	106.278	117.869	626.526	787.464	late	late
Agrario20	323	21.9283	102.682	PI 505092	P.s. jomardii	Cyprus	Landrace	Adm.	White	Cream	1	99.813	114.194	591.701	687.998	late	late
BLUP_MET	1	31.3322	109.463	PI 109865	P.s. arvense	Venezuela	Landrace	Adm.	White	Cream	1	109.786	121.678	554.552	690.211	early	intermediate
BLUP_MET	6	30.5196	106.624	PI 142776	P.s. arvense	Mexico	Landrace	Adm.	White	Cream	1	101.504	115.926	567.289	682.602	early	early
BLUP_MET	8	38.3135	133.853	PI 143483	P.s. sativum	Azerbaijan	Landrace	Adm.	White	Cream	1	135.435	143.97	621.844	749.776	intermediate	intermediate
BLUP_MET	9	33.3711	116.586	PI 143484	P.s. jomardii	Azerbaijan	Landrace	Adm.	White	Cream	1	101.451	115.02	560.427	659.159	early	early
BLUP_MET	10	28.6546	100.108	PI 143486	P.s. arvense	Iran	Landrace	Adm.	White	Cream	1	96.9155	109.045	541.657	649.82	early	early
BLUP_MET	13	27.6251	96.5113	PI 162692	P.s. jomardii	Argentina	Cultivar	Adm.	White	Cream	1	98.3922	113.507	547.683	659.643	early	early
BLUP_MET	14	27.936	97.5976	PI 162693	P.s. arvense	Argentina	Cultivar	Adm.	White	Cream	1	107.318	117.469	574.589	668.697	intermediate	early
BLUP_MET	15	29.358	102.565	PI 162693	P.s. arvense	Argentina	Cultivar	Adm.	White	Cream	1	101.668	116.315	570.601	673.703	early	early
BLUP_MET	16	33.2706	116.234	PI 162910	P.s. sativum	Paraguay	Landrace	Q3	White	Cream	1	92.4621	107.348	557.917	671.876	early	early
BLUP_MET	27	29.8558	104.304	PI 254625	P.s. jomardii	Finland	Landrace	Adm.	White	Cream	1	106.47	123.439	602.083	726.876	intermediate	intermediate
BLUP_MET	30	29.8856	104.409	PI 262189	P.s. arvense	Costa Rica	Landrace	Adm.	White	Cream	1	105.078	116.711	586.977	696.696	intermediate	intermediate
BLUP_MET	31	26.4064	92.2537	PI 266069	P.s. sativum	Sweden	Breeding line	Adm.	White	Cream	1	91.596	109.247	550.83	661.017	early	early
BLUP_MET	32	35.0396	122.415	PI 269760	P. sativum indian ecotype	UK	Breeding line	Adm.	White	Cream	1	102.078	114.501	579.87	686.412	intermediate	intermediate
BLUP_MET	42	41.4293	144.738	PI 312136	P.s. arvense	Guatemala	Landrace	Adm.	White	Cream	1	106.635	119.019	614.151	732.824	intermediate	intermediate
BLUP_MET	43	41.227	144.031	PI 319373	P.s. jomardii	Mexico	Landrace	Adm.	White	Cream	1	132.999	143.507	716.472	855.32	late	late
BLUP_MET	45	30.2055	105.526	PI 343326	P. sativum indian ecotype	USA	Landrace	Q5	White	Cream	1	110.596	123.142	653.819	776.989	late	late
BLUP_MET	47	30.7223	107.332	PI 343935	P.s. arvense	Ethiopia	Landrace	Adm.	White	Cream	1	108.732	121.487	637.103	767.523	late	late
BLUP_MET	49	30.6153	106.958	PI 343965	P.s. arvense	Turkey	Landrace	Adm.	White	Cream	1	104.922	118.741	622.44	765.348	intermediate	late
BLUP_MET	55	35.1056	122.645	PI 347282	P. sativum indian ecotype	India	Landrace	Q5	White	Cream	1	111.795	121.504	544.995	667.314	early	early
BLUP_MET	57	35.967	125.655	PI 347317	P. sativum indian ecotype	India	Landrace	Q5	White	Cream	1	108.812	118.502	568.468	683.704	early	intermediate
BLUP_MET	59	33.5454	117.195	PI 347321	P. sativum indian ecotype	India	Landrace	Q5	White	Cream	1	109.572	122.264	571.793	698.128	intermediate	intermediate
BLUP_MET	60	38.3868	134.109	PI 347323	P. sativum indian ecotype	India	Landrace	Q5	White	Cream	1	106.774	121.026	566.922	686.567	early	intermediate
BLUP_MET	61	33.6362	117.512	PI 347326	P. sativum indian ecotype	India	Landrace	Q5	White	Cream	1	109.106	121.487	561.519	690.684	early	intermediate
BLUP_MET	62	33.9808	118.716	PI 347328	P.s. arvense	India	Landrace	Adm.	White	Cream	1	109.056	117.888	584.721	690.713	intermediate	intermediate
BLUP_MET	63	31.5705	110.295	PI 347330	P. sativum indian ecotype	India	Landrace	Q5	White	Cream	1	107.98	117.583	574.392	690.26	intermediate	intermediate
BLUP_MET	64	35.6804	124.654	PI 347332	P. sativum indian ecotype	India	Landrace	Q5	White	Cream	1	106.872	120.604	585.684	696.935	intermediate	intermediate
BLUP_MET	66	41.1651	143.815	PI 347334	P. sativum indian ecotype	India	Landrace	Adm.	White	Cream	1	107.069	119.215	569.435	670.276	early	early
BLUP_MET	67	33.7821	118.022	PI 347335	P. sativum indian ecotype	India	Landrace	Q5	White	Cream	1	108.466	118.545	574.812	681.798	intermediate	early
BLUP_MET	68	32.8595	114.798	PI 347336	P. sativum indian ecotype	India	Landrace	Q5	White	Cream	1	108.623	118.911	580.036	707.777	intermediate	intermediate
BLUP_MET	69	28.4832	99.5092	PI 347338	P.s. arvense	India	Landrace	Adm.	White	Cream	1	101.555	115.44	573.695	675.144	intermediate	early
BLUP_MET	71	54.9388	191.935	PI 347343	P.s. arvense	India	Landrace	Adm.	White	Cream	1	136.258	147.265	656.689	787.938	late	late
BLUP_MET	72	34.5753	120.793	PI 347347	P. sativum indian ecotype	India	Landrace	Q5	White	Cream	1	109.583	118.796	591.685	701.321	intermediate	intermediate
BLUP_MET	73	30.5749	106.817	PI 347348	P. sativum indian ecotype	India	Landrace	Q5	White	Cream	1	109.647	119.898	596.999	722.449	intermediate	intermediate
BLUP_MET	75	38.2585	133.66	PI 347357	P. sativum indian ecotype	India	Landrace	Q5	White	Cream	1	107.986	117.983	595.602	698.999	intermediate	intermediate
BLUP_MET	76	34.4382	120.314	PI 347359	P. sativum indian ecotype	India	Landrace	Q5	White	Cream	1	111.318	122.096	593.01	719.654	intermediate	intermediate
BLUP_MET	77	27.6588	96.6292	PI 347366	P.s. arvense	India	Landrace	Q4	White	Cream	1	101.763	114.685	573.246	670.119	intermediate	early
BLUP_MET	78	37.2023	129.97	PI 347367	P. sativum indian ecotype	India	Landrace	Q5	White	Cream	1	108.715	119.982	576.378	695.95	intermediate	intermediate
BLUP_MET	80	31.3302	109.456	PI 347372	P.s. arvense	India	Landrace	Q4	White	Cream	1	101.607	117.297	561.85	670.046	early	early
BLUP_MET	81	24.5099	85.6281	PI 347373	P.s. arvense	India	Landrace	Q4	White	Cream	1	104.251	119.809	593.29	692.462	intermediate	intermediate
BLUP_MET	88	30.0512	104.987	PI 347401	P. sativum indian ecotype	India	Landrace	Adm.	White	Cream	1	107.027	120.712	593.048	720.742	intermediate	intermediate
BLUP_MET	90	28.9792	101.242	PI 358642	P.s. sativum	Ethiopia	Landrace	Q3	White	Cream	1	92.422	106.672	584.643	683.342	intermediate	intermediate
BLUP_MET	91	22.5277	78.7029	PI 379612	P.s. jomardii	Sweden	Cultivar	Adm.	White	Cream	1	105.892	118.983	628.147	769.898	intermediate	late
BLUP_MET	126	29.992	104.78	JI 1345	P.s. jomardii	Mongolia	Landrace	Adm.	White	Cream	1	94.9192	111.884	572.984	688.576	intermediate	intermediate
BLUP_MET	134	33.2315	116.098	BGE001004	P.s. jomardii	Spain	Landrace	Adm.	White	Cream	1	109.618	125.964	598.106	739.929	intermediate	intermediate
BLUP_MET	147	23.0265	80.4458	BGE019594	P.s. arvense	Spain	Landrace	Adm.	White	Cream	1	101.306	117.078	609.907	721.234	intermediate	intermediate
BLUP_MET	150	36.7303	128.321	BGE023256	P.s. jomardii	Spain	Landrace	Adm.	White	Cream	1	121.663	130.616	667.947	789.535	late	late
BLUP_MET	152	36.0065	125.793	BGE025267	P.s. jomardii	Spain	Landrace	Adm.	White	Cream	1	107.545	120.849	609.017	727.218	intermediate	intermediate
BLUP_MET	165	21.3601	74.6238	CGN16582	P.s. humile	Nepal	Landrace	Q6	Purple	Cream	1	109.818	121.463	600.636	721.815	intermediate	intermediate
BLUP_MET	175	25.8273	90.2307	CGN03171	P.s. jomardii	Turkey	Breeding line	Adm.	White	Cream	1	113.049	125.816	587.376	712.8	intermediate	intermediate
BLUP_MET	184	24.0863	84.1483	PI 307666	P.s. jomardii	Costa Rica	Landrace	Adm.	White	Cream	1	109.942	123.166	591.469	707.902	intermediate	intermediate
BLUP_MET	191	23.9192	83.5642	PI 266070	P.s. jomardii	Sweden	Breeding line	Adm.	White	Cream	1	104.157	121.305	572.345	707.617	intermediate	intermediate
BLUP_MET	192	23.3962	81.7372	PI 198074	P.s. jomardii	Sweden	Landrace	Adm.	White	Cream	1	98.3092	111.593	569.417	675.264	early	early
BLUP_MET	199	18.5517	64.8126	PI 103058	P.s. sativum	China	Cultivar	Adm.	White	Cream	1	95.6463	107.757	565.514	667.179	early	early
BLUP_MET	205	38.7948	135.534	JI 2480	P.s. jomardii	Peru	Breeding line	Adm.	White	Cream	1	114.953	127.851	621.418	744.418	intermediate	intermediate
BLUP_MET	206	25.0433	87.4918	JI 1951	P.s. arvense	China	Cultivar	Adm.	White	Cream	1	97.9367	112.42	588.107	689.029	intermediate	intermediate
BLUP_MET	211	27.9584	97.6757	Atc-4235-53	P.s. humile	Australia	Breeding line	Adm.	White	Cream	1	107.859	122.236	626.267	755.24	intermediate	intermediate
BLUP_MET	212	33.0473	115.454	Boreen	P.s. sativum	Australia	Cultivar	Q3	White	Cream	1	100.022	112.211	631.61	750.034	late	intermediate
BLUP_MET	216	34.7092	121.261	Pinochio	P.s. sativum	Denmark	Cultivar	Q3	White	Cream	1	99.6252	111.459	567.745	665.256	early	early
BLUP_MET	222	39.5067	138.021	JI 1559	P.s. arvense	Mexico	Cultivar	Adm.	White	Cream	1	110.524	124.003	585.422	699.664	intermediate	intermediate
BLUP_MET	225	26.5992	92.9271	JI 210	P.s. sativum	India	Cultivar	Adm.	White	Cream	1	89.5048	103.553	544.493	641.407	early	early
BLUP_MET	228	28.6237	100	Messire	P.s. sativum	France	Cultivar	Q3	White	Cream	1	96.5934	110.389	567.251	682.81	early	early
BLUP_MET	240	43.1171	150.634	BGE023667	P.s. jomardii	Spain	Landrace	Adm.	White	Cream	1	129.653	142.336	662.676	794.557	late	late
BLUP_MET	260	37.4311	130.77	PI 505080	P.s. jomardii	Cyprus	Unknown	Adm.	White	Cream	1	108.456	119.995	615.478	729.261	intermediate	intermediate
BLUP_MET	281	36.2734	126.725	IFPI 3370	P.s. jomardii	Turkey	Wild	Adm.	White	Cream	1	105.645	119.945	574.801	692.914	intermediate	intermediate
BLUP_MET	286	36.3874	127.123	IFPI 2351	P.s. arvense	Ethiopia	Landrace	Adm.	White	Cream	1	108.188	120.891	590.021	717.693	intermediate	intermediate
BLUP_MET	292	27.7061	96.7945	IFPI 2358	P.s. arvense	Ethiopia	Landrace	Adm.	White	Cream	1	99.2801	113.449	554.393	664.675	early	early
BLUP_MET	301	31.7907	111.065	IFPI 2371	P.s. jomardii	Ethiopia	Landrace	Adm.	White	Cream	1	108.791	123.336	601.36	750.21	intermediate	intermediate
BLUP_MET	321	35.2575	123.176	Cartouche	P.s. sativum		Cultivar	Adm.	White	Cream	1	106.278	117.869	630.804	756.643	intermediate	intermediate
BLUP_MET	323	28.12	98.2404	PI 505092	P.s. jomardii	Cyprus	Landrace	Adm.	White	Cream	1	99.813	114.194	618.581	736.971	intermediate	intermediate
Puente19	1	40.6609	90.2133	PI 109865	P.s. arvense	Venezuela	Landrace	Adm.	White	Cream	1	109.786	121.678	661.972	845.238	intermediate	intermediate
Puente19	6	46.8882	104.03	PI 142776	P.s. arvense	Mexico	Landrace	Adm.	White	Cream	1	101.504	115.926	607.206	730.252	intermediate	intermediate
Puente19	8	26.7113	59.2638	PI 143483	P.s. sativum	Azerbaijan	Landrace	Adm.	White	Cream	1	135.435	143.97	865.318	1012.64	late	late
Puente19	9	53.6072	118.937	PI 143484	P.s. jomardii	Azerbaijan	Landrace	Adm.	White	Cream	1	101.451	115.02	546.672	647.803	early	early
Puente19	10	49.6623	110.185	PI 143486	P.s. arvense	Iran	Landrace	Adm.	White	Cream	1	96.9155	109.045	505.64	623.274	early	early
Puente19	13	47.4611	105.301	PI 162692	P.s. jomardii	Argentina	Cultivar	Adm.	White	Cream	1	98.3922	113.507	509.048	633.399	early	early
Puente19	14	35.6276	79.0462	PI 162693	P.s. arvense	Argentina	Cultivar	Adm.	White	Cream	1	107.318	117.469	607.927	661.709	intermediate	early
Puente19	15	42.4445	94.1707	PI 162693	P.s. arvense	Argentina	Cultivar	Adm.	White	Cream	1	101.668	116.315	568.662	689.361	intermediate	intermediate
Puente19	16	46.3727	102.886	PI 162910	P.s. sativum	Paraguay	Landrace	Q3	White	Cream	1	92.4621	107.348	506.377	687.39	early	intermediate
Puente19	27	29.2954	64.997	PI 254625	P.s. jomardii	Finland	Landrace	Adm.	White	Cream	1	106.47	123.439	663.302	879.994	intermediate	late
Puente19	30	40.8439	90.6193	PI 262189	P.s. arvense	Costa Rica	Landrace	Adm.	White	Cream	1	105.078	116.711	600.631	700.027	intermediate	intermediate
Puente19	31	29.9589	66.4692	PI 266069	P.s. sativum	Sweden	Breeding line	Adm.	White	Cream	1	91.596	109.247	471.394	583.095	early	early
Puente19	32	48.004	106.505	PI 269760	P. sativum indian ecotype	UK	Breeding line	Adm.	White	Cream	1	102.078	114.501	580.163	682.609	intermediate	intermediate
Puente19	42	61.8277	137.176	PI 312136	P.s. arvense	Guatemala	Landrace	Adm.	White	Cream	1	106.635	119.019	644.996	851.269	intermediate	intermediate
Puente19	43	2.6466	5.87196	PI 319373	P.s. jomardii	Mexico	Landrace	Adm.	White	Cream	1	132.999	143.507	960.385	1071.46	late	late
Puente19	45	26.7113	59.2638	PI 343326	P. sativum indian ecotype	USA	Landrace	Q5	White	Cream	1	110.596	123.142	678.988	869.025	intermediate	late
Puente19	47	27.3998	60.7912	PI 343935	P.s. arvense	Ethiopia	Landrace	Adm.	White	Cream	1	108.732	121.487	715.956	819.594	late	intermediate
Puente19	49	28.9038	64.1281	PI 343965	P.s. arvense	Turkey	Landrace	Adm.	White	Cream	1	104.922	118.741	636.965	764.612	intermediate	intermediate
Puente19	55	33.516	74.3612	PI 347282	P. sativum indian ecotype	India	Landrace	Q5	White	Cream	1	111.795	121.504	581.17	749.899	intermediate	intermediate
Puente19	57	43.9873	97.5935	PI 347317	P. sativum indian ecotype	India	Landrace	Q5	White	Cream	1	108.812	118.502	641.705	709.201	intermediate	intermediate
Puente19	59	37.0465	82.1942	PI 347321	P. sativum indian ecotype	India	Landrace	Q5	White	Cream	1	109.572	122.264	642.546	793.655	intermediate	intermediate
Puente19	60	49.6994	110.267	PI 347323	P. sativum indian ecotype	India	Landrace	Q5	White	Cream	1	106.774	121.026	572.439	739.664	intermediate	intermediate
Puente19	61	38.8252	86.1405	PI 347326	P. sativum indian ecotype	India	Landrace	Q5	White	Cream	1	109.106	121.487	628.389	819.644	intermediate	intermediate
Puente19	62	36.1716	80.2531	PI 347328	P.s. arvense	India	Landrace	Adm.	White	Cream	1	109.056	117.888	632.676	698.834	intermediate	intermediate
Puente19	63	39.7261	88.1394	PI 347330	P. sativum indian ecotype	India	Landrace	Q5	White	Cream	1	107.98	117.583	601.247	679.858	intermediate	early
Puente19	64	44.6664	99.1004	PI 347332	P. sativum indian ecotype	India	Landrace	Q5	White	Cream	1	106.872	120.604	624.908	762.325	intermediate	intermediate
Puente19	66	48.5783	107.78	PI 347334	P. sativum indian ecotype	India	Landrace	Adm.	White	Cream	1	107.069	119.215	595.806	697.396	intermediate	intermediate
Puente19	67	44.4629	98.6487	PI 347335	P. sativum indian ecotype	India	Landrace	Q5	White	Cream	1	108.466	118.545	601.81	692.235	intermediate	intermediate
Puente19	68	33.2934	73.8674	PI 347336	P. sativum indian ecotype	India	Landrace	Q5	White	Cream	1	108.623	118.911	622.801	764.787	intermediate	intermediate
Puente19	69	31.4153	69.7005	PI 347338	P.s. arvense	India	Landrace	Adm.	White	Cream	1	101.555	115.44	651.142	720.182	intermediate	intermediate
Puente19	71	46.9736	104.219	PI 347343	P.s. arvense	India	Landrace	Adm.	White	Cream	1	136.258	147.265	NA	NA	late	late
Puente19	72	35.8866	79.6208	PI 347347	P. sativum indian ecotype	India	Landrace	Q5	White	Cream	1	109.583	118.796	621.321	694.746	intermediate	intermediate
Puente19	73	30.0481	66.6671	PI 347348	P. sativum indian ecotype	India	Landrace	Q5	White	Cream	1	109.647	119.898	675.193	797.556	intermediate	intermediate
Puente19	75	55.9415	124.116	PI 347357	P. sativum indian ecotype	India	Landrace	Q5	White	Cream	1	107.986	117.983	657.248	759.615	intermediate	intermediate
Puente19	76	27.6725	61.3964	PI 347359	P. sativum indian ecotype	India	Landrace	Q5	White	Cream	1	111.318	122.096	701.225	902.656	late	late
Puente19	77	39.7835	88.2668	PI 347366	P.s. arvense	India	Landrace	Q4	White	Cream	1	101.763	114.685	577.388	665.936	intermediate	early
Puente19	78	48.5072	107.622	PI 347367	P. sativum indian ecotype	India	Landrace	Q5	White	Cream	1	108.715	119.982	583.881	744.243	intermediate	intermediate
Puente19	80	29.9237	66.3911	PI 347372	P.s. arvense	India	Landrace	Q4	White	Cream	1	101.607	117.297	530.744	714.007	early	intermediate
Puente19	81	27.6225	61.2853	PI 347373	P.s. arvense	India	Landrace	Q4	White	Cream	1	104.251	119.809	633.023	838.203	intermediate	intermediate
Puente19	88	28.3866	62.9808	PI 347401	P. sativum indian ecotype	India	Landrace	Adm.	White	Cream	1	107.027	120.712	653.588	846.254	intermediate	intermediate
Puente19	90	32.6647	72.4724	PI 358642	P.s. sativum	Ethiopia	Landrace	Q3	White	Cream	1	92.422	106.672	527.146	691.059	early	intermediate
Puente19	91	29.7853	66.084	PI 379612	P.s. jomardii	Sweden	Cultivar	Adm.	White	Cream	1	105.892	118.983	688.697	863.408	intermediate	intermediate
Puente19	126	33.1806	73.617	JI 1345	P.s. jomardii	Mongolia	Landrace	Adm.	White	Cream	1	94.9192	111.884	482.804	642.619	early	early
Puente19	134	42.5061	94.3073	BGE001004	P.s. jomardii	Spain	Landrace	Adm.	White	Cream	1	109.618	125.964	664.267	865.471	intermediate	late
Puente19	147	26.9768	59.8527	BGE019594	P.s. arvense	Spain	Landrace	Adm.	White	Cream	1	101.306	117.078	623.059	727.415	intermediate	intermediate
Puente19	150	35.2992	78.3174	BGE023256	P.s. jomardii	Spain	Landrace	Adm.	White	Cream	1	121.663	130.616	748.296	837.247	late	intermediate
Puente19	152	37.0948	82.3013	BGE025267	P.s. jomardii	Spain	Landrace	Adm.	White	Cream	1	107.545	120.849	662.824	840.113	intermediate	intermediate
Puente19	165	38.3891	85.1729	CGN16582	P.s. humile	Nepal	Landrace	Q6	Purple	Cream	1	109.818	121.463	609.872	706.373	intermediate	intermediate
Puente19	175	13.5766	30.1221	CGN03171	P.s. jomardii	Turkey	Breeding line	Adm.	White	Cream	1	113.049	125.816	670.225	852.509	intermediate	intermediate
Puente19	184	12.9297	28.6869	PI 307666	P.s. jomardii	Costa Rica	Landrace	Adm.	White	Cream	1	109.942	123.166	664.836	905.461	intermediate	late
Puente19	191	33.0296	73.2819	PI 266070	P.s. jomardii	Sweden	Breeding line	Adm.	White	Cream	1	104.157	121.305	523.24	742.041	early	intermediate
Puente19	192	17.6184	39.0895	PI 198074	P.s. jomardii	Sweden	Landrace	Adm.	White	Cream	1	98.3092	111.593	552.08	662.404	intermediate	early
Puente19	199	17.2694	38.3152	PI 103058	P.s. sativum	China	Cultivar	Adm.	White	Cream	1	95.6463	107.757	482.976	613.521	early	early
Puente19	205	34.4975	76.5388	JI 2480	P.s. jomardii	Peru	Breeding line	Adm.	White	Cream	1	114.953	127.851	760.38	910.531	late	late
Puente19	206	2.6466	5.87196	JI 1951	P.s. arvense	China	Cultivar	Adm.	White	Cream	1	97.9367	112.42	520.612	635.662	early	early
Puente19	211	19.8168	43.9671	Atc-4235-53	P.s. humile	Australia	Breeding line	Adm.	White	Cream	1	107.859	122.236	628.347	792.097	intermediate	intermediate
Puente19	212	24.8872	55.2167	Boreen	P.s. sativum	Australia	Cultivar	Q3	White	Cream	1	100.022	112.211	555.509	683.294	intermediate	intermediate
Puente19	216	39.0009	86.5303	Pinochio	P.s. sativum	Denmark	Cultivar	Q3	White	Cream	1	99.6252	111.459	520.856	636.498	early	early
Puente19	222	20.7433	46.0226	JI 1559	P.s. arvense	Mexico	Cultivar	Adm.	White	Cream	1	110.524	124.003	633.053	793.638	intermediate	intermediate
Puente19	225	19.7121	43.7349	JI 210	P.s. sativum	India	Cultivar	Adm.	White	Cream	1	89.5048	103.553	423.698	508.733	early	early
Puente19	228	45.0719	100	Messire	P.s. sativum	France	Cultivar	Q3	White	Cream	1	96.5934	110.389	566.136	657.481	intermediate	early
Puente19	240	32.7075	72.5673	BGE023667	P.s. jomardii	Spain	Landrace	Adm.	White	Cream	1	129.653	142.336	777.233	968.667	late	late
Puente19	260	34.8565	77.3353	PI 505080	P.s. jomardii	Cyprus	Unknown	Adm.	White	Cream	1	108.456	119.995	627.652	702.271	intermediate	intermediate
Puente19	281	40.163	89.1087	IFPI 3370	P.s. jomardii	Turkey	Wild	Adm.	White	Cream	1	105.645	119.945	610.314	733.202	intermediate	intermediate
Puente19	286	38.5944	85.6284	IFPI 2351	P.s. arvense	Ethiopia	Landrace	Adm.	White	Cream	1	108.188	120.891	658.79	830.219	intermediate	intermediate
Puente19	292	41.3805	91.8099	IFPI 2358	P.s. arvense	Ethiopia	Landrace	Adm.	White	Cream	1	99.2801	113.449	515.878	646.511	early	early
Puente19	301	26.7933	59.4457	IFPI 2371	P.s. jomardii	Ethiopia	Landrace	Adm.	White	Cream	1	108.791	123.336	653.163	836.336	intermediate	intermediate
Puente19	321	26.7694	59.3927	Cartouche	P.s. sativum		Cultivar	Adm.	White	Cream	1	106.278	117.869	558.239	701.738	intermediate	intermediate
Puente19	323	24.4466	54.239	PI 505092	P.s. jomardii	Cyprus	Landrace	Adm.	White	Cream	1	99.813	114.194	550.618	652.121	early	early
Puente20	1	35.3363	124.22	PI 109865	P.s. arvense	Venezuela	Landrace	Adm.	White	Cream	1	109.786	121.678	534.902	716.106	intermediate	intermediate
Puente20	6	29.8618	104.975	PI 142776	P.s. arvense	Mexico	Landrace	Adm.	White	Cream	1	101.504	115.926	448.799	611.463	early	intermediate
Puente20	8	62.5948	220.044	PI 143483	P.s. sativum	Azerbaijan	Landrace	Adm.	White	Cream	1	135.435	143.97	613.627	826.891	intermediate	late
Puente20	9	28.6297	100.644	PI 143484	P.s. jomardii	Azerbaijan	Landrace	Adm.	White	Cream	1	101.451	115.02	522.548	648.031	intermediate	intermediate
Puente20	10	30.8291	108.376	PI 143486	P.s. arvense	Iran	Landrace	Adm.	White	Cream	1	96.9155	109.045	461.965	587.967	early	early
Puente20	13	29.1831	102.589	PI 162692	P.s. jomardii	Argentina	Cultivar	Adm.	White	Cream	1	98.3922	113.507	465.687	567.666	early	early
Puente20	14	32.1155	112.898	PI 162693	P.s. arvense	Argentina	Cultivar	Adm.	White	Cream	1	107.318	117.469	518.861	624.575	intermediate	intermediate
Puente20	15	40.3364	141.797	PI 162693	P.s. arvense	Argentina	Cultivar	Adm.	White	Cream	1	101.668	116.315	518.568	636.566	intermediate	intermediate
Puente20	16	29.5517	103.885	PI 162910	P.s. sativum	Paraguay	Landrace	Q3	White	Cream	1	92.4621	107.348	483.057	586.192	intermediate	early
Puente20	27	48.1917	169.412	PI 254625	P.s. jomardii	Finland	Landrace	Adm.	White	Cream	1	106.47	123.439	562.617	697.694	intermediate	intermediate
Puente20	30	36.1403	127.046	PI 262189	P.s. arvense	Costa Rica	Landrace	Adm.	White	Cream	1	105.078	116.711	494.085	589.076	intermediate	early
Puente20	31	31.0596	109.186	PI 266069	P.s. sativum	Sweden	Breeding line	Adm.	White	Cream	1	91.596	109.247	434.002	557.894	early	early
Puente20	32	42.7407	150.249	PI 269760	P. sativum indian ecotype	UK	Breeding line	Adm.	White	Cream	1	102.078	114.501	494.769	608.678	intermediate	intermediate
Puente20	42	36.5254	128.4	PI 312136	P.s. arvense	Guatemala	Landrace	Adm.	White	Cream	1	106.635	119.019	506.763	622.499	intermediate	intermediate
Puente20	43	60.1152	211.327	PI 319373	P.s. jomardii	Mexico	Landrace	Adm.	White	Cream	1	132.999	143.507	853.079	1111.38	late	late
Puente20	45	35.4098	124.478	PI 343326	P. sativum indian ecotype	USA	Landrace	Q5	White	Cream	1	110.596	123.142	561.228	689.876	intermediate	intermediate
Puente20	47	41.0531	144.317	PI 343935	P.s. arvense	Ethiopia	Landrace	Adm.	White	Cream	1	108.732	121.487	537.757	710.194	intermediate	intermediate
Puente20	49	31.0219	109.054	PI 343965	P.s. arvense	Turkey	Landrace	Adm.	White	Cream	1	104.922	118.741	517.31	646.08	intermediate	intermediate
Puente20	55	31.4177	110.445	PI 347282	P. sativum indian ecotype	India	Landrace	Q5	White	Cream	1	111.795	121.504	510.338	617.712	intermediate	intermediate
Puente20	57	54.9969	193.335	PI 347317	P. sativum indian ecotype	India	Landrace	Q5	White	Cream	1	108.812	118.502	528.827	699.684	intermediate	intermediate
Puente20	59	40.8581	143.631	PI 347321	P. sativum indian ecotype	India	Landrace	Q5	White	Cream	1	109.572	122.264	528.52	682.661	intermediate	intermediate
Puente20	60	38.8251	136.485	PI 347323	P. sativum indian ecotype	India	Landrace	Q5	White	Cream	1	106.774	121.026	522.597	658.883	intermediate	intermediate
Puente20	61	43.1616	151.729	PI 347326	P. sativum indian ecotype	India	Landrace	Q5	White	Cream	1	109.106	121.487	528.229	635.528	intermediate	intermediate
Puente20	62	30.9848	108.923	PI 347328	P.s. arvense	India	Landrace	Adm.	White	Cream	1	109.056	117.888	540.751	704.127	intermediate	intermediate
Puente20	63	38.5242	135.427	PI 347330	P. sativum indian ecotype	India	Landrace	Q5	White	Cream	1	107.98	117.583	504.19	725.402	intermediate	intermediate
Puente20	64	37.9492	133.406	PI 347332	P. sativum indian ecotype	India	Landrace	Q5	White	Cream	1	106.872	120.604	640.946	775.027	late	intermediate
Puente20	66	55.861	196.372	PI 347334	P. sativum indian ecotype	India	Landrace	Adm.	White	Cream	1	107.069	119.215	507.48	603.013	intermediate	intermediate
Puente20	67	55.1226	193.776	PI 347335	P. sativum indian ecotype	India	Landrace	Q5	White	Cream	1	108.466	118.545	528.387	697.688	intermediate	intermediate
Puente20	68	39.0002	137.1	PI 347336	P. sativum indian ecotype	India	Landrace	Q5	White	Cream	1	108.623	118.911	519.833	734.719	intermediate	intermediate
Puente20	69	30.2998	106.515	PI 347338	P.s. arvense	India	Landrace	Adm.	White	Cream	1	101.555	115.44	460.423	560.976	early	early
Puente20	71	70.8169	248.948	PI 347343	P.s. arvense	India	Landrace	Adm.	White	Cream	1	136.258	147.265	929.266	1140.04	late	late
Puente20	72	35.9581	126.406	PI 347347	P. sativum indian ecotype	India	Landrace	Q5	White	Cream	1	109.583	118.796	539.05	699.252	intermediate	intermediate
Puente20	73	37.3968	131.463	PI 347348	P. sativum indian ecotype	India	Landrace	Q5	White	Cream	1	109.647	119.898	516.27	689.455	intermediate	intermediate
Puente20	75	41.9671	147.53	PI 347357	P. sativum indian ecotype	India	Landrace	Q5	White	Cream	1	107.986	117.983	532.988	675.142	intermediate	intermediate
Puente20	76	35.1292	123.492	PI 347359	P. sativum indian ecotype	India	Landrace	Q5	White	Cream	1	111.318	122.096	539.157	665.911	intermediate	intermediate
Puente20	77	37.071	130.318	PI 347366	P.s. arvense	India	Landrace	Q4	White	Cream	1	101.763	114.685	489.721	606.1	intermediate	intermediate
Puente20	78	33.5276	117.862	PI 347367	P. sativum indian ecotype	India	Landrace	Q5	White	Cream	1	108.715	119.982	541.512	705.556	intermediate	intermediate
Puente20	80	36.8694	129.61	PI 347372	P.s. arvense	India	Landrace	Q4	White	Cream	1	101.607	117.297	478.899	609.919	early	intermediate
Puente20	81	25.7882	90.6549	PI 347373	P.s. arvense	India	Landrace	Q4	White	Cream	1	104.251	119.809	585.074	629.155	intermediate	intermediate
Puente20	88	34.0268	119.617	PI 347401	P. sativum indian ecotype	India	Landrace	Adm.	White	Cream	1	107.027	120.712	520.905	700.908	intermediate	intermediate
Puente20	90	21.9219	77.0636	PI 358642	P.s. sativum	Ethiopia	Landrace	Q3	White	Cream	1	92.422	106.672	468.01	535.435	early	early
Puente20	91	19.8845	69.9014	PI 379612	P.s. jomardii	Sweden	Cultivar	Adm.	White	Cream	1	105.892	118.983	688.247	957.415	late	late
Puente20	126	33.3054	117.081	JI 1345	P.s. jomardii	Mongolia	Landrace	Adm.	White	Cream	1	94.9192	111.884	452.598	608.326	early	intermediate
Puente20	134	20.5491	72.2377	BGE001004	P.s. jomardii	Spain	Landrace	Adm.	White	Cream	1	109.618	125.964	550.844	790.734	intermediate	intermediate
Puente20	147	29.8184	104.823	BGE019594	P.s. arvense	Spain	Landrace	Adm.	White	Cream	1	101.306	117.078	454.598	620.407	early	intermediate
Puente20	150	57.7199	202.907	BGE023256	P.s. jomardii	Spain	Landrace	Adm.	White	Cream	1	121.663	130.616	725.477	909.373	late	late
Puente20	152	38.7936	136.374	BGE025267	P.s. jomardii	Spain	Landrace	Adm.	White	Cream	1	107.545	120.849	529.333	656.837	intermediate	intermediate
Puente20	165	26.0586	91.6055	CGN16582	P.s. humile	Nepal	Landrace	Q6	Purple	Cream	1	109.818	121.463	648.305	889.537	late	late
Puente20	175	27.2505	95.7955	CGN03171	P.s. jomardii	Turkey	Breeding line	Adm.	White	Cream	1	113.049	125.816	516.726	655.789	intermediate	intermediate
Puente20	184	34.4108	120.967	PI 307666	P.s. jomardii	Costa Rica	Landrace	Adm.	White	Cream	1	109.942	123.166	534.062	632.09	intermediate	intermediate
Puente20	191	35.3886	124.404	PI 266070	P.s. jomardii	Sweden	Breeding line	Adm.	White	Cream	1	104.157	121.305	478.508	708.596	early	intermediate
Puente20	192	36.4882	128.27	PI 198074	P.s. jomardii	Sweden	Landrace	Adm.	White	Cream	1	98.3092	111.593	438.208	549.883	early	early
Puente20	199	15.0092	52.763	PI 103058	P.s. sativum	China	Cultivar	Adm.	White	Cream	1	95.6463	107.757	438.799	546.777	early	early
Puente20	205	44.7224	157.216	JI 2480	P.s. jomardii	Peru	Breeding line	Adm.	White	Cream	1	114.953	127.851	537.881	675.741	intermediate	intermediate
Puente20	206	34.273	120.482	JI 1951	P.s. arvense	China	Cultivar	Adm.	White	Cream	1	97.9367	112.42	466.571	583.788	early	early
Puente20	211	39.2197	137.872	Atc-4235-53	P.s. humile	Australia	Breeding line	Adm.	White	Cream	1	107.859	122.236	518.621	654.678	intermediate	intermediate
Puente20	212	32.0842	112.788	Boreen	P.s. sativum	Australia	Cultivar	Q3	White	Cream	1	100.022	112.211	490.811	614.924	intermediate	intermediate
Puente20	216	27.4208	96.3941	Pinochio	P.s. sativum	Denmark	Cultivar	Q3	White	Cream	1	99.6252	111.459	483.431	586.85	intermediate	early
Puente20	222	37.5932	132.154	JI 1559	P.s. arvense	Mexico	Cultivar	Adm.	White	Cream	1	110.524	124.003	548.578	672.388	intermediate	intermediate
Puente20	225	21.7518	76.4655	JI 210	P.s. sativum	India	Cultivar	Adm.	White	Cream	1	89.5048	103.553	395.26	529.525	early	early
Puente20	228	28.4465	100	Messire	P.s. sativum	France	Cultivar	Q3	White	Cream	1	96.5934	110.389	472.47	639.331	early	intermediate
Puente20	240	53.8911	189.447	BGE023667	P.s. jomardii	Spain	Landrace	Adm.	White	Cream	1	129.653	142.336	877.31	1089.66	late	late
Puente20	260	34.6974	121.974	PI 505080	P.s. jomardii	Cyprus	Unknown	Adm.	White	Cream	1	108.456	119.995	546.038	684.506	intermediate	intermediate
Puente20	281	30.862	108.491	IFPI 3370	P.s. jomardii	Turkey	Wild	Adm.	White	Cream	1	105.645	119.945	473.725	600.519	early	intermediate
Puente20	286	45.998	161.7	IFPI 2351	P.s. arvense	Ethiopia	Landrace	Adm.	White	Cream	1	108.188	120.891	531.486	665.151	intermediate	intermediate
Puente20	292	25.5134	89.6889	IFPI 2358	P.s. arvense	Ethiopia	Landrace	Adm.	White	Cream	1	99.2801	113.449	441.907	554.016	early	early
Puente20	301	43.5509	153.098	IFPI 2371	P.s. jomardii	Ethiopia	Landrace	Adm.	White	Cream	1	108.791	123.336	533.036	809.514	intermediate	intermediate
Puente20	321	41.0588	144.337	Cartouche	P.s. sativum		Cultivar	Adm.	White	Cream	1	106.278	117.869	550.828	682.929	intermediate	intermediate
Puente20	323	37.1168	130.479	PI 505092	P.s. jomardii	Cyprus	Landrace	Adm.	White	Cream	1	99.813	114.194	481.567	596.886	intermediate	early
Agrario19	2	34.7458	160.207	PI 117910	P.s. sativum	Brazil	Cultivar	Q3	White	Green	3	102.198	113.354	451.755	527.363	early	early
Agrario19	4	22.3103	102.869	PI 142442	P.s. arvense	Peru	Cultivar	Adm.	White	Green	3	101.906	118.222	447.502	555.99	early	early
Agrario19	5	22.4448	103.489	PI 142774	P.s. jomardii	Mexico	Landrace	Adm.	Purple	Green	3	103.688	118.672	519.822	632.488	early	early
Agrario19	7	24.0389	110.839	PI 142776	P.s. arvense	Mexico	Landrace	Adm.	White	Green	3	101.462	115.131	459.48	589.548	early	early
Agrario19	11	22.8779	105.486	PI 153351	P.s. arvense	Ecuador	Landrace	Adm.	White	Green	3	102.25	115.573	577.715	631.169	early	early
Agrario19	20	27.9874	129.045	PI 203065	P.s. jomardii	Finland	Landrace	Adm.	White	Green	3	126.032	136.837	603.635	684.882	intermediate	intermediate
Agrario19	21	21.7758	100.404	PI 204305	P.s. sativum	Australia	Cultivar	Adm.	White	Green	3	82.2708	95.3239	619.803	702.52	intermediate	intermediate
Agrario19	22	21.2862	98.1471	PI 204667	P.s. sativum	Netherland	Cultivar	Q3	White	Green	3	104.458	120.834	586.071	676.686	intermediate	intermediate
Agrario19	93	8.51994	39.284	PI 399129	P.s. sativum	Germany	Cultivar	Q3	White	Green	3	81.96	92.4099	762.649	823.807	late	late
Agrario19	106	7.68974	35.456	JI 209	P.s. jomardii	India	Landrace	Adm.	Purple	Green	3	92.4545	110.243	894.604	1069.83	late	late
Agrario19	119	22.2751	102.707	JI 502	P.s. sativum	Netherland	Cultivar	Q3	White	Green	3	98.953	112.619	561.012	625.373	early	early
Agrario19	122	19.7455	91.043	JI 1057	P.s. sativum	Colombia	Landrace	Q3	White	Green	3	82.5513	93.7105	559.166	685.003	early	intermediate
Agrario19	141	24.1664	111.427	BGE003315	P.s. arvense	Spain	Landrace	Adm.	Purple	Green	3	107.407	119.365	648.857	691.974	intermediate	intermediate
Agrario19	156	22.6635	104.498	CGN16690	P.s. jomardii	Italy	Landrace	Adm.	Purple	Green	3	131.867	146.629	920.676	1117.5	late	late
Agrario19	179	4.52656	20.8712	CGN03003	P.s. sativum	France	Cultivar	Q3	White	Green	3	83.9016	95.7637	593.249	676.587	intermediate	intermediate
Agrario19	197	4.87785	22.4909	PI 357289	P.s. sativum	North Macedonia	Cultivar	Q3	White	Green	3	85.4655	97.5291	664.226	743.857	intermediate	intermediate
Agrario19	251	22.4094	103.326	PI 505059	P.s. jomardii	Sudan	Landrace	Q2	Pink	Green	3	103.616	121.235	651.061	698.132	intermediate	intermediate
Agrario19	252	7.79282	35.9313	PI 344010	P.s. elatius	Greece	Wild	Q1	Purple	Green	3	128.353	136.57	703.823	797.171	late	late
Agrario19	258	32.1548	148.26	PI 269762	P.s. jomardii	UK	Landrace	Q2	Purple	Green	3	126.6	137.949	811.413	940.249	late	late
Agrario19	261	22.4008	103.286	PI 505111	P.s. jomardii	Syria	Landrace	Adm.	Purple	Green	3	116.96	127.596	865.687	1068.24	late	late
Agrario19	283	29.4695	135.879	IFPI 436	P.s. jomardii	Egypt	Landrace	Q2	Purple	Green	3	126.649	135.55	545.948	671.446	early	intermediate
Agrario19	297	20.8722	96.2382	IFPI 2365	P.s. arvense	Ethiopia	Landrace	Q4	Purple	Green	3	103.263	119.585	677.002	769.897	intermediate	intermediate
Agrario19	315	24.7684	114.203	IFPI 3330	P.s. jomardii	Turkey	Wild	Q2	Pink	Green	3	113.267	124.557	887.447	1080.7	late	late
Agrario19	324	27.5957	127.239	IFPI 2355	P.s. arvense	Ethiopia	Unknown	Q4	White	Green	3	102.679	115.539	NA	NA	late	late
Agrario20	2	27.4162	128.379	PI 117910	P.s. sativum	Brazil	Cultivar	Q3	White	Green	3	102.198	113.354	527.072	609.143	early	early
Agrario20	4	36.1036	169.059	PI 142442	P.s. arvense	Peru	Cultivar	Adm.	White	Green	3	101.906	118.222	530.179	644.543	intermediate	intermediate
Agrario20	5	34.8038	162.972	PI 142774	P.s. jomardii	Mexico	Landrace	Adm.	Purple	Green	3	103.688	118.672	550.48	639.731	intermediate	intermediate
Agrario20	7	17.041	79.7962	PI 142776	P.s. arvense	Mexico	Landrace	Adm.	White	Green	3	101.462	115.131	488.681	581.128	early	early
Agrario20	11	16.2903	76.2809	PI 153351	P.s. arvense	Ecuador	Landrace	Adm.	White	Green	3	102.25	115.573	517.61	588.663	early	early
Agrario20	20	26.9617	126.251	PI 203065	P.s. jomardii	Finland	Landrace	Adm.	White	Green	3	126.032	136.837	514.395	623.989	early	intermediate
Agrario20	21	2.90923	13.6228	PI 204305	P.s. sativum	Australia	Cultivar	Adm.	White	Green	3	82.2708	95.3239	522.91	608.822	early	early
Agrario20	22	21.5525	100.922	PI 204667	P.s. sativum	Netherland	Cultivar	Q3	White	Green	3	104.458	120.834	531.125	657.115	intermediate	intermediate
Agrario20	93	3.46051	16.2042	PI 399129	P.s. sativum	Germany	Cultivar	Q3	White	Green	3	81.96	92.4099	627.21	729.593	late	late
Agrario20	106	22.2316	104.102	JI 209	P.s. jomardii	India	Landrace	Adm.	Purple	Green	3	92.4545	110.243	598.251	721.525	late	late
Agrario20	119	15.1591	70.984	JI 502	P.s. sativum	Netherland	Cultivar	Q3	White	Green	3	98.953	112.619	536.983	616.394	intermediate	early
Agrario20	122	18.58	87.0029	JI 1057	P.s. sativum	Colombia	Landrace	Q3	White	Green	3	82.5513	93.7105	548.931	652.832	intermediate	intermediate
Agrario20	141	29.342	137.397	BGE003315	P.s. arvense	Spain	Landrace	Adm.	Purple	Green	3	107.407	119.365	562.658	635.12	intermediate	intermediate
Agrario20	156	22.6869	106.234	CGN16690	P.s. jomardii	Italy	Landrace	Adm.	Purple	Green	3	131.867	146.629	677.154	798.002	late	late
Agrario20	179	2.68369	12.5666	CGN03003	P.s. sativum	France	Cultivar	Q3	White	Green	3	83.9016	95.7637	523.922	622.782	early	intermediate
Agrario20	197	2.53367	11.8642	PI 357289	P.s. sativum	North Macedonia	Cultivar	Q3	White	Green	3	85.4655	97.5291	638.269	726.128	late	late
Agrario20	251	25.1775	117.896	PI 505059	P.s. jomardii	Sudan	Landrace	Q2	Pink	Green	3	103.616	121.235	526.431	598.52	early	early
Agrario20	252	6.26001	29.3131	PI 344010	P.s. elatius	Greece	Wild	Q1	Purple	Green	3	128.353	136.57	589.25	682.125	intermediate	late
Agrario20	258	49.6563	232.521	PI 269762	P.s. jomardii	UK	Landrace	Q2	Purple	Green	3	126.6	137.949	501.301	650.904	early	intermediate
Agrario20	261	26.4226	123.726	PI 505111	P.s. jomardii	Syria	Landrace	Adm.	Purple	Green	3	116.96	127.596	645.274	812.265	late	late
Agrario20	283	36.1525	169.288	IFPI 436	P.s. jomardii	Egypt	Landrace	Q2	Purple	Green	3	126.649	135.55	485.842	625.638	early	intermediate
Agrario20	297	27.756	129.97	IFPI 2365	P.s. arvense	Ethiopia	Landrace	Q4	Purple	Green	3	103.263	119.585	551.892	643.289	intermediate	intermediate
Agrario20	315	12.8197	60.0298	IFPI 3330	P.s. jomardii	Turkey	Wild	Q2	Pink	Green	3	113.267	124.557	561.141	682.235	intermediate	late
Agrario20	324	35.8912	168.064	IFPI 2355	P.s. arvense	Ethiopia	Unknown	Q4	White	Green	3	102.679	115.539	548.524	666.694	intermediate	intermediate
BLUP_MET	2	31.3152	109.403	PI 117910	P.s. sativum	Brazil	Cultivar	Q3	White	Green	3	102.198	113.354	544.924	645.015	early	early
BLUP_MET	4	31.4263	109.791	PI 142442	P.s. arvense	Peru	Cultivar	Adm.	White	Green	3	101.906	118.222	548.144	679.077	early	early
BLUP_MET	5	30.9079	107.98	PI 142774	P.s. jomardii	Mexico	Landrace	Adm.	Purple	Green	3	103.688	118.672	576.921	697.972	intermediate	intermediate
BLUP_MET	7	25.0861	87.6412	PI 142776	P.s. arvense	Mexico	Landrace	Adm.	White	Green	3	101.462	115.131	535.73	656.504	early	early
BLUP_MET	11	26.9968	94.3162	PI 153351	P.s. arvense	Ecuador	Landrace	Adm.	White	Green	3	102.25	115.573	570.882	674.399	early	early
BLUP_MET	20	30.9041	107.967	PI 203065	P.s. jomardii	Finland	Landrace	Adm.	White	Green	3	126.032	136.837	620.474	746.531	intermediate	intermediate
BLUP_MET	21	16.0455	56.0567	PI 204305	P.s. sativum	Australia	Cultivar	Adm.	White	Green	3	82.2708	95.3239	529.141	633.901	early	early
BLUP_MET	22	28.8504	100.792	PI 204667	P.s. sativum	Netherland	Cultivar	Q3	White	Green	3	104.458	120.834	573.747	710.75	intermediate	intermediate
BLUP_MET	93	7.08604	24.7559	PI 399129	P.s. sativum	Germany	Cultivar	Q3	White	Green	3	81.96	92.4099	569.76	671.05	early	early
BLUP_MET	106	21.4277	74.8602	JI 209	P.s. jomardii	India	Landrace	Adm.	Purple	Green	3	92.4545	110.243	614.348	754.06	intermediate	intermediate
BLUP_MET	119	33.3485	116.507	JI 502	P.s. sativum	Netherland	Cultivar	Q3	White	Green	3	98.953	112.619	557.812	663.254	early	early
BLUP_MET	122	19.7401	68.9641	JI 1057	P.s. sativum	Colombia	Landrace	Q3	White	Green	3	82.5513	93.7105	533.164	641.001	early	early
BLUP_MET	141	32.9787	115.215	BGE003315	P.s. arvense	Spain	Landrace	Adm.	Purple	Green	3	107.407	119.365	592.8	699.026	intermediate	intermediate
BLUP_MET	156	26.8298	93.7329	CGN16690	P.s. jomardii	Italy	Landrace	Adm.	Purple	Green	3	131.867	146.629	764.852	920.613	late	late
BLUP_MET	179	7.53616	26.3284	CGN03003	P.s. sativum	France	Cultivar	Q3	White	Green	3	83.9016	95.7637	521.198	626.929	early	early
BLUP_MET	197	6.33328	22.126	PI 357289	P.s. sativum	North Macedonia	Cultivar	Q3	White	Green	3	85.4655	97.5291	549.796	658.404	early	early
BLUP_MET	251	19.8091	69.2052	PI 505059	P.s. jomardii	Sudan	Landrace	Q2	Pink	Green	3	103.616	121.235	575.927	704.392	intermediate	intermediate
BLUP_MET	252	8.71399	30.4433	PI 344010	P.s. elatius	Greece	Wild	Q1	Purple	Green	3	128.353	136.57	689.832	801.781	late	late
BLUP_MET	258	39.4562	137.845	PI 269762	P.s. jomardii	UK	Landrace	Q2	Purple	Green	3	126.6	137.949	661.691	809.78	late	late
BLUP_MET	261	32.4406	113.335	PI 505111	P.s. jomardii	Syria	Landrace	Adm.	Purple	Green	3	116.96	127.596	660.759	801.227	late	late
BLUP_MET	283	31.8885	111.406	IFPI 436	P.s. jomardii	Egypt	Landrace	Q2	Purple	Green	3	126.649	135.55	617.071	785.662	intermediate	late
BLUP_MET	297	26.4573	92.4314	IFPI 2365	P.s. arvense	Ethiopia	Landrace	Q4	Purple	Green	3	103.263	119.585	595.855	727.863	intermediate	intermediate
BLUP_MET	315	21.9113	76.5495	IFPI 3330	P.s. jomardii	Turkey	Wild	Q2	Pink	Green	3	113.267	124.557	653.67	793.357	late	late
BLUP_MET	324	31.3139	109.399	IFPI 2355	P.s. arvense	Ethiopia	Unknown	Q4	White	Green	3	102.679	115.539	580.679	695.6	intermediate	intermediate
Puente19	2	42.0244	93.2386	PI 117910	P.s. sativum	Brazil	Cultivar	Q3	White	Green	3	102.198	113.354	559.724	641.884	intermediate	early
Puente19	4	42.0244	93.2386	PI 142442	P.s. arvense	Peru	Cultivar	Adm.	White	Green	3	101.906	118.222	584.363	788.295	intermediate	intermediate
Puente19	5	42.1303	93.4734	PI 142774	P.s. jomardii	Mexico	Landrace	Adm.	Purple	Green	3	103.688	118.672	646.478	803.427	intermediate	intermediate
Puente19	7	33.3137	73.9124	PI 142776	P.s. arvense	Mexico	Landrace	Adm.	White	Green	3	101.462	115.131	548.929	693.037	early	intermediate
Puente19	11	47.0278	104.339	PI 153351	P.s. arvense	Ecuador	Landrace	Adm.	White	Green	3	102.25	115.573	599.267	733.546	intermediate	intermediate
Puente19	20	26.7113	59.2638	PI 203065	P.s. jomardii	Finland	Landrace	Adm.	White	Green	3	126.032	136.837	796.388	937.836	late	late
Puente19	21	16.5807	36.7873	PI 204305	P.s. sativum	Australia	Cultivar	Adm.	White	Green	3	82.2708	95.3239	368.165	479.746	early	early
Puente19	22	21.9558	48.7129	PI 204667	P.s. sativum	Netherland	Cultivar	Q3	White	Green	3	104.458	120.834	603.968	856.89	intermediate	intermediate
Puente19	93	2.6466	5.87196	PI 399129	P.s. sativum	Germany	Cultivar	Q3	White	Green	3	81.96	92.4099	414.656	486.547	early	early
Puente19	106	25.2236	55.9631	JI 209	P.s. jomardii	India	Landrace	Adm.	Purple	Green	3	92.4545	110.243	517.875	703.872	early	intermediate
Puente19	119	59.5409	132.102	JI 502	P.s. sativum	Netherland	Cultivar	Q3	White	Green	3	98.953	112.619	542.86	647.477	early	early
Puente19	122	20.3083	45.0577	JI 1057	P.s. sativum	Colombia	Landrace	Q3	White	Green	3	82.5513	93.7105	443.801	495.467	early	early
Puente19	141	36.8343	81.7233	BGE003315	P.s. arvense	Spain	Landrace	Adm.	Purple	Green	3	107.407	119.365	618.356	763.384	intermediate	intermediate
Puente19	156	20.7433	46.0226	CGN16690	P.s. jomardii	Italy	Landrace	Adm.	Purple	Green	3	131.867	146.629	973.269	1070.88	late	late
Puente19	179	5.82476	12.9233	CGN03003	P.s. sativum	France	Cultivar	Q3	White	Green	3	83.9016	95.7637	362.593	457.806	early	early
Puente19	197	2.6466	5.87196	PI 357289	P.s. sativum	North Macedonia	Cultivar	Q3	White	Green	3	85.4655	97.5291	382.229	507.587	early	early
Puente19	251	11.649	25.8453	PI 505059	P.s. jomardii	Sudan	Landrace	Q2	Pink	Green	3	103.616	121.235	521.069	760.855	early	intermediate
Puente19	252	6.31668	14.0147	PI 344010	P.s. elatius	Greece	Wild	Q1	Purple	Green	3	128.353	136.57	857.178	882.479	late	late
Puente19	258	33.8412	75.0826	PI 269762	P.s. jomardii	UK	Landrace	Q2	Purple	Green	3	126.6	137.949	730.121	990.062	late	late
Puente19	261	35.7975	79.423	PI 505111	P.s. jomardii	Syria	Landrace	Adm.	Purple	Green	3	116.96	127.596	758.057	871.54	late	late
Puente19	283	26.7113	59.2638	IFPI 436	P.s. jomardii	Egypt	Landrace	Q2	Purple	Green	3	126.649	135.55	768.37	951.559	late	late
Puente19	297	32.1733	71.3822	IFPI 2365	P.s. arvense	Ethiopia	Landrace	Q4	Purple	Green	3	103.263	119.585	654.444	873.031	intermediate	late
Puente19	315	20.6498	45.8153	IFPI 3330	P.s. jomardii	Turkey	Wild	Q2	Pink	Green	3	113.267	124.557	668.426	841.083	intermediate	intermediate
Puente19	324	26.7933	59.4457	IFPI 2355	P.s. arvense	Ethiopia	Unknown	Q4	White	Green	3	102.679	115.539	577.919	648.571	intermediate	early
Puente20	2	24.561	86.3408	PI 117910	P.s. sativum	Brazil	Cultivar	Q3	White	Green	3	102.198	113.354	490.856	614.436	intermediate	intermediate
Puente20	4	28.6918	100.862	PI 142442	P.s. arvense	Peru	Cultivar	Adm.	White	Green	3	101.906	118.222	489.227	625.386	intermediate	intermediate
Puente20	5	27.9563	98.2768	PI 142774	P.s. jomardii	Mexico	Landrace	Adm.	Purple	Green	3	103.688	118.672	518.097	662.147	intermediate	intermediate
Puente20	7	24.8475	87.3481	PI 142776	P.s. arvense	Mexico	Landrace	Adm.	White	Green	3	101.462	115.131	475.587	574.897	early	early
Puente20	11	22.8955	80.4863	PI 153351	P.s. arvense	Ecuador	Landrace	Adm.	White	Green	3	102.25	115.573	517.422	617.221	intermediate	intermediate
Puente20	20	44.4107	156.12	PI 203065	P.s. jomardii	Finland	Landrace	Adm.	White	Green	3	126.032	136.837	621.555	824.235	late	late
Puente20	21	16.8698	59.3036	PI 204305	P.s. sativum	Australia	Cultivar	Adm.	White	Green	3	82.2708	95.3239	413.548	510.263	early	early
Puente20	22	51.2832	180.28	PI 204667	P.s. sativum	Netherland	Cultivar	Q3	White	Green	3	104.458	120.834	493.852	625.237	intermediate	intermediate
Puente20	93	4.15652	14.6117	PI 399129	P.s. sativum	Germany	Cultivar	Q3	White	Green	3	81.96	92.4099	372.76	487.573	early	early
Puente20	106	29.3381	103.134	JI 209	P.s. jomardii	India	Landrace	Adm.	Purple	Green	3	92.4545	110.243	460.091	584.181	early	early
Puente20	119	41.0326	144.245	JI 502	P.s. sativum	Netherland	Cultivar	Q3	White	Green	3	98.953	112.619	455.407	590.774	early	early
Puente20	122	17.2102	60.5002	JI 1057	P.s. sativum	Colombia	Landrace	Q3	White	Green	3	82.5513	93.7105	366.575	494.442	early	early
Puente20	141	45.4654	159.828	BGE003315	P.s. arvense	Spain	Landrace	Adm.	Purple	Green	3	107.407	119.365	534.475	671.39	intermediate	intermediate
Puente20	156	40.8376	143.559	CGN16690	P.s. jomardii	Italy	Landrace	Adm.	Purple	Green	3	131.867	146.629	979.52	1259.26	late	late
Puente20	179	8.1516	28.6559	CGN03003	P.s. sativum	France	Cultivar	Q3	White	Green	3	83.9016	95.7637	368.069	473.739	early	early
Puente20	197	5.48592	19.285	PI 357289	P.s. sativum	North Macedonia	Cultivar	Q3	White	Green	3	85.4655	97.5291	369.483	478.788	early	early
Puente20	251	17.6085	61.9004	PI 505059	P.s. jomardii	Sudan	Landrace	Q2	Pink	Green	3	103.616	121.235	546.11	695.17	intermediate	intermediate
Puente20	252	6.01915	21.1595	PI 344010	P.s. elatius	Greece	Wild	Q1	Purple	Green	3	128.353	136.57	880.971	1084.32	late	late
Puente20	258	49.0823	172.543	PI 269762	P.s. jomardii	UK	Landrace	Q2	Purple	Green	3	126.6	137.949	784.664	928.62	late	late
Puente20	261	48.5489	170.667	PI 505111	P.s. jomardii	Syria	Landrace	Adm.	Purple	Green	3	116.96	127.596	560.785	717.298	intermediate	intermediate
Puente20	283	38.5426	135.491	IFPI 436	P.s. jomardii	Egypt	Landrace	Q2	Purple	Green	3	126.649	135.55	697.268	1015.94	late	late
Puente20	297	26.024	91.4841	IFPI 2365	P.s. arvense	Ethiopia	Landrace	Q4	Purple	Green	3	103.263	119.585	484.488	669.386	intermediate	intermediate
Puente20	315	27.003	94.9255	IFPI 3330	P.s. jomardii	Turkey	Wild	Q2	Pink	Green	3	113.267	124.557	668.613	828.132	late	late
Puente20	324	38.2665	134.521	IFPI 2355	P.s. arvense	Ethiopia	Unknown	Q4	White	Green	3	102.679	115.539	513.126	695.315	intermediate	intermediate
Agrario19	54	15.0035	69.1783	PI 343993	P.s. jomardii	Turkey	Landrace	Adm.	Purple	Orange brown	4	110.317	121.822	NA	NA	late	late
Agrario19	105	17.524	80.8001	JI 228	P.s. arvense	Bolivia	Landrace	Adm.	Purple	Orange brown	4	111.184	126.559	NA	NA	late	late
Agrario19	113	19.5871	90.3129	JI 185	P.s. jomardii	Sudan	Landrace	Q2	Purple	Orange brown	4	89.9456	105.171	489.333	579.917	early	early
Agrario19	116	16.5693	76.398	JI 275	P.s. arvense	Crete	Wild	Adm.	Purple	Orange brown	4	107.268	120.011	540.518	617.687	early	early
Agrario19	121	14.0281	64.6812	JI 1030	P.s. arvense	Iran	Landrace	Adm.	Purple	Orange brown	4	98.2331	112.831	557.608	629.95	early	early
Agrario19	128	4.19054	19.3219	JI 2263	P.s. jomardii	Germany	Landrace	Adm.	Pink	Orange brown	4	115.89	127.606	591.186	656.104	intermediate	intermediate
Agrario19	130	11.1562	51.4395	JI 2356	P.s. arvense	Nepal	Landrace	Adm.	Purple	Orange brown	4	93.4225	106.674	578.303	641.38	early	early
Agrario19	144	26.7363	123.276	BGE004958	P.s. jomardii	Portugal	Landrace	Adm.	Purple	Orange brown	4	119.325	131.487	659.363	717.212	intermediate	intermediate
Agrario19	149	16.0411	73.9627	BGE020326	P.s. arvense	Spain	Landrace	Adm.	Purple	Orange brown	4	103.58	118.158	687.888	723.346	intermediate	intermediate
Agrario19	153	23.6399	109	BGE025270	P.s. jomardii	Spain	Landrace	Adm.	Purple	Orange brown	4	132.681	138.523	898.631	1052.36	late	late
Agrario19	158	16.1802	74.6042	CGN13253	P.s. arvense	Ethiopia	Landrace	Adm.	Purple	Orange brown	4	101.726	116.678	834.066	996.695	late	late
Agrario19	161	19.9922	92.1806	CGN16571	P.s. jomardii	Egypt	Wild	Q2	Pink	Orange brown	4	128.141	138.363	926.787	988.891	late	late
Agrario19	162	16.3166	75.2329	CGN16581	P.s. jomardii	Afganistan	Landrace	Adm.	Brick Red	Orange brown	4	128.947	142.958	NA	NA	late	late
Agrario19	163	11.4568	52.8252	CGN16639	P.s. arvense	Ethiopia	Landrace	Adm.	Purple	Orange brown	4	105.762	119.48	420.448	506.183	early	early
Agrario19	166	3.39845	15.6697	CGN16684	P.s. jomardii	Greece	Landrace	Adm.	Purple	Orange brown	4	106.16	117.256	528.668	621.334	early	early
Agrario19	167	9.52022	43.8961	CGN16646	P.s. humile	Mongolia	Landrace	Adm.	Purple	Orange brown	4	102.925	117.856	549.681	644.264	early	early
Agrario19	168	3.70523	17.0842	CGN16636	P. abyssinicum	Ethiopia	Landrace	Q1	Lilac	Orange brown	4	104.749	120.02	569.007	672.71	early	intermediate
Agrario19	171	12.562	57.9212	CGN03190	P.s. jomardii	Turkey	Landrace	Adm.	Purple	Orange brown	4	127.63	138.123	596.636	696.439	intermediate	intermediate
Agrario19	172	25.2741	116.535	CGN03245	P.s. arvense	Ethiopia	Landrace	Adm.	Purple	Orange brown	4	109.046	121.387	569.131	629.943	early	early
Agrario19	173	32.2956	148.91	CGN03165	P.s. jomardii	Turkey	Landrace	Adm.	Purple	Orange brown	4	127.579	141.724	586.552	644.245	intermediate	early
Agrario19	176	15.072	69.4943	CGN03290	P.s. humile	Pakistan	Landrace	Q6	Purple	Orange brown	4	124.925	134.218	591.152	642.841	intermediate	early
Agrario19	177	30.4273	140.295	CGN03305	P.s. humile	Pakistan	Landrace	Q6	Purple	Orange brown	4	131.389	149.658	599.56	714.292	intermediate	intermediate
Agrario19	187	19.1157	88.1391	PI 324705	P.s. jomardii	France	Unknown	Adm.	Purple	Orange brown	4	134.519	144.974	624.923	683.546	intermediate	intermediate
Agrario19	190	4.02284	18.5486	PI 273207	P.s. elatius	Bulgaria	Landrace	Q1	Purple	Orange brown	4	127.07	135.097	631.343	690.213	intermediate	intermediate
Agrario19	195	13.0992	60.3982	PI 249645	P.s. arvense	India	Landrace	Adm.	Purple	Orange brown	4	112.532	125.842	682.689	762.726	intermediate	intermediate
Agrario19	196	10.9718	50.5892	PI 357048	P.s. humile	India	Unknown	Q6	Purple	Orange brown	4	114.152	123.738	644.592	758.812	intermediate	intermediate
Agrario19	214	14.1438	65.2146	Kagpa	P.s. sativum	Australia	Cultivar	Adm.	Pink	Orange brown	4	107.898	120.816	909.262	1048.83	late	late
Agrario19	242	15.3401	70.7304	PI 358608	P.s. arvense	Ethiopia	Landrace	Q4	Purple	Orange brown	4	92.5569	109.683	619.358	685.043	intermediate	intermediate
Agrario19	245	14.1628	65.3024	PI 120617	P.s. elatius	Turkey	Landrace	Adm.	Purple	Orange brown	4	121.695	131.163	632.933	679.079	intermediate	intermediate
Agrario19	246	4.49227	20.7131	PI 273209	P.s. elatius	Russia	Landrace	Adm.	Purple	Orange brown	4	119.025	135.333	643.674	688.011	intermediate	intermediate
Agrario19	247	20.6474	95.2014	PI 344003	P.s. arvense	Turkey	Wild	Adm.	Purple	Orange brown	4	103.422	120.706	626.042	711.916	intermediate	intermediate
Agrario19	250	3.80723	17.5545	PI 343976	P.s. elatius	Turkey	Wild	Q1	Purple	Orange brown	4	127.471	138.609	637.128	740.182	intermediate	intermediate
Agrario19	255	21.907	101.009	PI 116056	P.s. arvense	India	Landrace	Adm.	Purple	Orange brown	4	104.077	120.795	722.51	796.715	late	late
Agrario19	266	12.6316	58.2422	JI 225	P. abyssinicum	Ethiopia	Landrace	Q1	Lilac	Orange brown	4	102.758	116.689	935.603	723.704	late	intermediate
Agrario19	279	3.15098	14.5286	CGN10193	P.s. jomardii		Unknown	Adm.	Purple	Orange brown	4	126.942	141.594	606.039	723.4	intermediate	intermediate
Agrario19	280	18.985	87.5364	IFPI 3365	P.s. arvense	Turkey	Wild	Adm.	Purple	Orange brown	4	101.999	114.865	531.093	639.355	early	early
Agrario19	284	26.6964	123.093	IFPI 2348	P.s. arvense	Ethiopia	Landrace	Q4	Purple	Orange brown	4	100.703	117.839	590.145	685.777	intermediate	intermediate
Agrario19	285	25.9697	119.742	IFPI 2350	P.s. arvense	Ethiopia	Landrace	Q4	Purple	Orange brown	4	100.466	114.979	627.715	699.754	intermediate	intermediate
Agrario19	293	16.4882	76.0244	IFPI 2360	P.s. arvense	Ethiopia	Landrace	Q4	Purple	Orange brown	4	104.499	120.759	623.566	694.96	intermediate	intermediate
Agrario19	294	12.0877	55.7345	IFPI 2362	P.s. arvense	Ethiopia	Landrace	Q4	Purple	Orange brown	4	104.759	120.339	678.482	721.094	intermediate	intermediate
Agrario19	295	27.3013	125.881	IFPI 2363	P.s. arvense	Ethiopia	Landrace	Adm.	Purple	Orange brown	4	107.931	120.546	598.802	691.027	intermediate	intermediate
Agrario19	296	23.6341	108.973	IFPI 2364	P.s. arvense	Ethiopia	Landrace	Q4	Purple	Orange brown	4	102.905	119.45	634.388	681.302	intermediate	intermediate
Agrario19	299	20.8151	95.9749	IFPI 2369	P.s. arvense	Ethiopia	Landrace	Adm.	Purple	Orange brown	4	110.232	120.358	646.789	709.135	intermediate	intermediate
Agrario19	303	23.0027	106.062	IFPI 2441	P.s. jomardii	Denmark	Unknown	Q2	Pink	Orange brown	4	129.247	140.354	726.54	798.463	late	late
Agrario19	304	29.6572	136.744	IFPI 2495	P.s. jomardii	UK	Landrace	Q2	Pink	Orange brown	4	130.136	138.757	670.156	763.086	intermediate	intermediate
Agrario19	306	12.4889	57.5842	IFPI 3250	P.s. jomardii	Syria	Wild	Adm.	Purple	Orange brown	4	112.98	125.599	754.606	850.775	late	late
Agrario19	318	21.813	100.576	JI 130	P. abyssinicum	Ethiopia	Landrace	Q1	Lilac	Orange brown	4	126.785	134.841	918.577	1105	late	late
Agrario19	319	16.7945	77.4366		P.s. jomardii		Wild	Adm.	Purple	Orange brown	4	93.4415	109.438	884.027	1109.72	late	late
Agrario19	322	24.2726	111.917	PI 273605	P.s. jomardii	Ecuador	Wild	Adm.	Pink	Orange brown	4	131.061	140.178	897.631	1053.69	late	late
Agrario20	54	30.4477	142.574	PI 343993	P.s. jomardii	Turkey	Landrace	Adm.	Purple	Orange brown	4	110.317	121.822	505.12	639.866	early	intermediate
Agrario20	105	28.7101	134.438	JI 228	P.s. arvense	Bolivia	Landrace	Adm.	Purple	Orange brown	4	111.184	126.559	658.441	710.302	late	late
Agrario20	113	2.72673	12.7682	JI 185	P.s. jomardii	Sudan	Landrace	Q2	Purple	Orange brown	4	89.9456	105.171	513.312	591.431	early	early
Agrario20	116	14.4044	67.4503	JI 275	P.s. arvense	Crete	Wild	Adm.	Purple	Orange brown	4	107.268	120.011	473.858	586.917	early	early
Agrario20	121	38.5064	180.31	JI 1030	P.s. arvense	Iran	Landrace	Adm.	Purple	Orange brown	4	98.2331	112.831	602.034	690.269	late	late
Agrario20	128	49.7565	232.99	JI 2263	P.s. jomardii	Germany	Landrace	Adm.	Pink	Orange brown	4	115.89	127.606	607.956	671.711	late	intermediate
Agrario20	130	11.989	56.1398	JI 2356	P.s. arvense	Nepal	Landrace	Adm.	Purple	Orange brown	4	93.4225	106.674	547.465	642.233	intermediate	intermediate
Agrario20	144	35.8059	167.665	BGE004958	P.s. jomardii	Portugal	Landrace	Adm.	Purple	Orange brown	4	119.325	131.487	565.388	688.601	intermediate	late
Agrario20	149	19.9095	93.2281	BGE020326	P.s. arvense	Spain	Landrace	Adm.	Purple	Orange brown	4	103.58	118.158	517.557	598.105	early	early
Agrario20	153	22.6865	106.232	BGE025270	P.s. jomardii	Spain	Landrace	Adm.	Purple	Orange brown	4	132.681	138.523	613.792	678.763	late	intermediate
Agrario20	158	20.7904	97.3533	CGN13253	P.s. arvense	Ethiopia	Landrace	Adm.	Purple	Orange brown	4	101.726	116.678	664.923	757.909	late	late
Agrario20	161	31.562	147.792	CGN16571	P.s. jomardii	Egypt	Wild	Q2	Pink	Orange brown	4	128.141	138.363	644.672	755.797	late	late
Agrario20	162	27.8887	130.592	CGN16581	P.s. jomardii	Afganistan	Landrace	Adm.	Brick Red	Orange brown	4	128.947	142.958	642.807	765.521	late	late
Agrario20	163	26.8159	125.568	CGN16639	P.s. arvense	Ethiopia	Landrace	Adm.	Purple	Orange brown	4	105.762	119.48	544.254	596.715	intermediate	early
Agrario20	166	22.8551	107.021	CGN16684	P.s. jomardii	Greece	Landrace	Adm.	Purple	Orange brown	4	106.16	117.256	574.129	659.983	intermediate	intermediate
Agrario20	167	23.24	108.824	CGN16646	P.s. humile	Mongolia	Landrace	Adm.	Purple	Orange brown	4	102.925	117.856	582.517	667.39	intermediate	intermediate
Agrario20	168	10.1583	47.5674	CGN16636	P. abyssinicum	Ethiopia	Landrace	Q1	Lilac	Orange brown	4	104.749	120.02	612.394	689.225	late	late
Agrario20	171	25.4206	119.034	CGN03190	P.s. jomardii	Turkey	Landrace	Adm.	Purple	Orange brown	4	127.63	138.123	606.243	678.706	late	intermediate
Agrario20	172	33.9603	159.022	CGN03245	P.s. arvense	Ethiopia	Landrace	Adm.	Purple	Orange brown	4	109.046	121.387	538.168	617.205	intermediate	early
Agrario20	173	24.9392	116.78	CGN03165	P.s. jomardii	Turkey	Landrace	Adm.	Purple	Orange brown	4	127.579	141.724	540.43	630.573	intermediate	intermediate
Agrario20	176	16.3391	76.5093	CGN03290	P.s. humile	Pakistan	Landrace	Q6	Purple	Orange brown	4	124.925	134.218	548.931	641.18	intermediate	intermediate
Agrario20	177	21.5245	100.791	CGN03305	P.s. humile	Pakistan	Landrace	Q6	Purple	Orange brown	4	131.389	149.658	538.566	627.566	intermediate	intermediate
Agrario20	187	18.8091	88.0756	PI 324705	P.s. jomardii	France	Unknown	Adm.	Purple	Orange brown	4	134.519	144.974	653.837	758.81	late	late
Agrario20	190	2.76677	12.9557	PI 273207	P.s. elatius	Bulgaria	Landrace	Q1	Purple	Orange brown	4	127.07	135.097	566.519	665.252	intermediate	intermediate
Agrario20	195	26.1332	122.371	PI 249645	P.s. arvense	India	Landrace	Adm.	Purple	Orange brown	4	112.532	125.842	590.39	704.135	intermediate	late
Agrario20	196	12.1148	56.7285	PI 357048	P.s. humile	India	Unknown	Q6	Purple	Orange brown	4	114.152	123.738	677.672	750.799	late	late
Agrario20	214	64.3625	301.384	Kagpa	P.s. sativum	Australia	Cultivar	Adm.	Pink	Orange brown	4	107.898	120.816	577.536	688.866	intermediate	late
Agrario20	242	18.8228	88.1397	PI 358608	P.s. arvense	Ethiopia	Landrace	Q4	Purple	Orange brown	4	92.5569	109.683	518.964	611.402	early	early
Agrario20	245	26.7905	125.449	PI 120617	P.s. elatius	Turkey	Landrace	Adm.	Purple	Orange brown	4	121.695	131.163	558.913	626.363	intermediate	intermediate
Agrario20	246	2.51112	11.7586	PI 273209	P.s. elatius	Russia	Landrace	Adm.	Purple	Orange brown	4	119.025	135.333	568.29	616.618	intermediate	early
Agrario20	247	31.0004	145.162	PI 344003	P.s. arvense	Turkey	Wild	Adm.	Purple	Orange brown	4	103.422	120.706	546.623	646.268	intermediate	intermediate
Agrario20	250	3.31726	15.5334	PI 343976	P.s. elatius	Turkey	Wild	Q1	Purple	Orange brown	4	127.471	138.609	556.86	634.691	intermediate	intermediate
Agrario20	255	21.4139	100.273	PI 116056	P.s. arvense	India	Landrace	Adm.	Purple	Orange brown	4	104.077	120.795	525.369	645.905	early	intermediate
Agrario20	266	13.4995	63.2128	JI 225	P. abyssinicum	Ethiopia	Landrace	Q1	Lilac	Orange brown	4	102.758	116.689	515.106	619.511	early	early
Agrario20	279	5.83782	27.3362	CGN10193	P.s. jomardii		Unknown	Adm.	Purple	Orange brown	4	126.942	141.594	527.087	604.708	early	early
Agrario20	280	30.1964	141.398	IFPI 3365	P.s. arvense	Turkey	Wild	Adm.	Purple	Orange brown	4	101.999	114.865	512.972	634.46	early	intermediate
Agrario20	284	20.4372	95.6993	IFPI 2348	P.s. arvense	Ethiopia	Landrace	Q4	Purple	Orange brown	4	100.703	117.839	505.483	593.392	early	early
Agrario20	285	35.911	168.157	IFPI 2350	P.s. arvense	Ethiopia	Landrace	Q4	Purple	Orange brown	4	100.466	114.979	518.4	602.888	early	early
Agrario20	293	40.1145	187.84	IFPI 2360	P.s. arvense	Ethiopia	Landrace	Q4	Purple	Orange brown	4	104.499	120.759	548.489	623.253	intermediate	intermediate
Agrario20	294	33.7336	157.961	IFPI 2362	P.s. arvense	Ethiopia	Landrace	Q4	Purple	Orange brown	4	104.759	120.339	574.069	644.508	intermediate	intermediate
Agrario20	295	32.0504	150.079	IFPI 2363	P.s. arvense	Ethiopia	Landrace	Adm.	Purple	Orange brown	4	107.931	120.546	516.98	601.212	early	early
Agrario20	296	27.1462	127.115	IFPI 2364	P.s. arvense	Ethiopia	Landrace	Q4	Purple	Orange brown	4	102.905	119.45	518.497	603.582	early	early
Agrario20	299	39.71	185.946	IFPI 2369	P.s. arvense	Ethiopia	Landrace	Adm.	Purple	Orange brown	4	110.232	120.358	619.923	692.541	late	late
Agrario20	303	59.7467	279.77	IFPI 2441	P.s. jomardii	Denmark	Unknown	Q2	Pink	Orange brown	4	129.247	140.354	612.529	715.794	late	late
Agrario20	304	43.3821	203.141	IFPI 2495	P.s. jomardii	UK	Landrace	Q2	Pink	Orange brown	4	130.136	138.757	570.266	672.271	intermediate	intermediate
Agrario20	306	17.4064	81.5074	IFPI 3250	P.s. jomardii	Syria	Wild	Adm.	Purple	Orange brown	4	112.98	125.599	633.677	701.383	late	late
Agrario20	318	21.849	102.31	JI 130	P. abyssinicum	Ethiopia	Landrace	Q1	Lilac	Orange brown	4	126.785	134.841	NA	NA	late	late
Agrario20	319	27.0448	126.64		P.s. jomardii		Wild	Adm.	Purple	Orange brown	4	93.4415	109.438	615.705	733.941	late	late
Agrario20	322	16.6526	77.9775	PI 273605	P.s. jomardii	Ecuador	Wild	Adm.	Pink	Orange brown	4	131.061	140.178	NA	NA	late	late
BLUP_MET	54	22.6336	79.0732	PI 343993	P.s. jomardii	Turkey	Landrace	Adm.	Purple	Orange brown	4	110.317	121.822	570.99	711.965	early	intermediate
BLUP_MET	105	26.0161	90.89	JI 228	P.s. arvense	Bolivia	Landrace	Adm.	Purple	Orange brown	4	111.184	126.559	620.84	741.718	intermediate	intermediate
BLUP_MET	113	10.7824	37.6694	JI 185	P.s. jomardii	Sudan	Landrace	Q2	Purple	Orange brown	4	89.9456	105.171	522.546	634.326	early	early
BLUP_MET	116	21.9704	76.756	JI 275	P.s. arvense	Crete	Wild	Adm.	Purple	Orange brown	4	107.268	120.011	577.194	696.265	intermediate	intermediate
BLUP_MET	121	30.2922	105.829	JI 1030	P.s. arvense	Iran	Landrace	Adm.	Purple	Orange brown	4	98.2331	112.831	564.197	667.747	early	early
BLUP_MET	128	23.3634	81.6228	JI 2263	P.s. jomardii	Germany	Landrace	Adm.	Pink	Orange brown	4	115.89	127.606	609.244	777.501	intermediate	late
BLUP_MET	130	16.0758	56.1627	JI 2356	P.s. arvense	Nepal	Landrace	Adm.	Purple	Orange brown	4	93.4225	106.674	555.057	661.892	early	early
BLUP_MET	144	37.7372	131.839	BGE004958	P.s. jomardii	Portugal	Landrace	Adm.	Purple	Orange brown	4	119.325	131.487	627.975	758.299	intermediate	intermediate
BLUP_MET	149	27.4159	95.7806	BGE020326	P.s. arvense	Spain	Landrace	Adm.	Purple	Orange brown	4	103.58	118.158	582.54	683.872	intermediate	intermediate
BLUP_MET	153	29.3716	102.613	BGE025270	P.s. jomardii	Spain	Landrace	Adm.	Purple	Orange brown	4	132.681	138.523	729.082	830.637	late	late
BLUP_MET	158	23.3777	81.6727	CGN13253	P.s. arvense	Ethiopia	Landrace	Adm.	Purple	Orange brown	4	101.726	116.678	630.78	758.008	intermediate	intermediate
BLUP_MET	161	27.8985	97.4666	CGN16571	P.s. jomardii	Egypt	Wild	Q2	Pink	Orange brown	4	128.141	138.363	709.732	825.372	late	late
BLUP_MET	162	28.2228	98.5995	CGN16581	P.s. jomardii	Afganistan	Landrace	Adm.	Brick Red	Orange brown	4	128.947	142.958	665.659	828.438	late	late
BLUP_MET	163	25.1853	87.9876	CGN16639	P.s. arvense	Ethiopia	Landrace	Adm.	Purple	Orange brown	4	105.762	119.48	576.357	688.728	intermediate	intermediate
BLUP_MET	166	19.6891	68.7861	CGN16684	P.s. jomardii	Greece	Landrace	Adm.	Purple	Orange brown	4	106.16	117.256	566.44	674.663	early	early
BLUP_MET	167	19.0936	66.7057	CGN16646	P.s. humile	Mongolia	Landrace	Adm.	Purple	Orange brown	4	102.925	117.856	575.329	680.212	intermediate	early
BLUP_MET	168	13.2769	46.3843	CGN16636	P. abyssinicum	Ethiopia	Landrace	Q1	Lilac	Orange brown	4	104.749	120.02	588.388	705.624	intermediate	intermediate
BLUP_MET	171	25.2715	88.2888	CGN03190	P.s. jomardii	Turkey	Landrace	Adm.	Purple	Orange brown	4	127.63	138.123	660.542	794.813	late	late
BLUP_MET	172	28.3787	99.144	CGN03245	P.s. arvense	Ethiopia	Landrace	Adm.	Purple	Orange brown	4	109.046	121.387	582.95	703.779	intermediate	intermediate
BLUP_MET	173	28.7441	100.421	CGN03165	P.s. jomardii	Turkey	Landrace	Adm.	Purple	Orange brown	4	127.579	141.724	652.216	780.36	late	late
BLUP_MET	176	18.5966	64.9693	CGN03290	P.s. humile	Pakistan	Landrace	Q6	Purple	Orange brown	4	124.925	134.218	639.532	752.02	late	intermediate
BLUP_MET	177	27.5427	96.2237	CGN03305	P.s. humile	Pakistan	Landrace	Q6	Purple	Orange brown	4	131.389	149.658	648.841	824.488	late	late
BLUP_MET	187	22.1377	77.3405	PI 324705	P.s. jomardii	France	Unknown	Adm.	Purple	Orange brown	4	134.519	144.974	687.205	801.863	late	late
BLUP_MET	190	6.42122	22.4333	PI 273207	P.s. elatius	Bulgaria	Landrace	Q1	Purple	Orange brown	4	127.07	135.097	648.595	793.11	late	late
BLUP_MET	195	18.7374	65.4612	PI 249645	P.s. arvense	India	Landrace	Adm.	Purple	Orange brown	4	112.532	125.842	605.419	736.12	intermediate	intermediate
BLUP_MET	196	15.6096	54.5337	PI 357048	P.s. humile	India	Unknown	Q6	Purple	Orange brown	4	114.152	123.738	625.233	739.391	intermediate	intermediate
BLUP_MET	214	32.601	113.895	Kagpa	P.s. sativum	Australia	Cultivar	Adm.	Pink	Orange brown	4	107.898	120.816	636.829	752.348	late	intermediate
BLUP_MET	242	22.6434	79.1071	PI 358608	P.s. arvense	Ethiopia	Landrace	Q4	Purple	Orange brown	4	92.5569	109.683	552.744	671.156	early	early
BLUP_MET	245	18.0479	63.0525	PI 120617	P.s. elatius	Turkey	Landrace	Adm.	Purple	Orange brown	4	121.695	131.163	642.713	755.039	late	intermediate
BLUP_MET	246	6.31393	22.0584	PI 273209	P.s. elatius	Russia	Landrace	Adm.	Purple	Orange brown	4	119.025	135.333	639.513	769.054	late	late
BLUP_MET	247	29.524	103.145	PI 344003	P.s. arvense	Turkey	Wild	Adm.	Purple	Orange brown	4	103.422	120.706	592.569	722.914	intermediate	intermediate
BLUP_MET	250	6.41679	22.4178	PI 343976	P.s. elatius	Turkey	Wild	Q1	Purple	Orange brown	4	127.471	138.609	688.177	828.457	late	late
BLUP_MET	255	22.1213	77.2833	PI 116056	P.s. arvense	India	Landrace	Adm.	Purple	Orange brown	4	104.077	120.795	601.285	727.178	intermediate	intermediate
BLUP_MET	266	16.1706	56.4939	JI 225	P. abyssinicum	Ethiopia	Landrace	Q1	Lilac	Orange brown	4	102.758	116.689	620.406	688.357	intermediate	intermediate
BLUP_MET	279	7.65153	26.7315	CGN10193	P.s. jomardii		Unknown	Adm.	Purple	Orange brown	4	126.942	141.594	658.617	832.715	late	late
BLUP_MET	280	26.7254	93.3682	IFPI 3365	P.s. arvense	Turkey	Wild	Adm.	Purple	Orange brown	4	101.999	114.865	562.53	682.783	early	early
BLUP_MET	284	24.2983	84.8887	IFPI 2348	P.s. arvense	Ethiopia	Landrace	Q4	Purple	Orange brown	4	100.703	117.839	563.329	686.501	early	intermediate
BLUP_MET	285	28.7093	100.299	IFPI 2350	P.s. arvense	Ethiopia	Landrace	Q4	Purple	Orange brown	4	100.466	114.979	574.709	682.978	intermediate	early
BLUP_MET	293	26.0684	91.0728	IFPI 2360	P.s. arvense	Ethiopia	Landrace	Q4	Purple	Orange brown	4	104.499	120.759	575	694.964	intermediate	intermediate
BLUP_MET	294	24.9636	87.2131	IFPI 2362	P.s. arvense	Ethiopia	Landrace	Q4	Purple	Orange brown	4	104.759	120.339	610.319	720.899	intermediate	intermediate
BLUP_MET	295	29.3877	102.669	IFPI 2363	P.s. arvense	Ethiopia	Landrace	Adm.	Purple	Orange brown	4	107.931	120.546	579.039	709.757	intermediate	intermediate
BLUP_MET	296	27.9828	97.761	IFPI 2364	P.s. arvense	Ethiopia	Landrace	Q4	Purple	Orange brown	4	102.905	119.45	588.092	714.357	intermediate	intermediate
BLUP_MET	299	28.6996	100.265	IFPI 2369	P.s. arvense	Ethiopia	Landrace	Adm.	Purple	Orange brown	4	110.232	120.358	615.521	712.466	intermediate	intermediate
BLUP_MET	303	35.5125	124.067	IFPI 2441	P.s. jomardii	Denmark	Unknown	Q2	Pink	Orange brown	4	129.247	140.354	684.178	805.066	late	late
BLUP_MET	304	35.7654	124.951	IFPI 2495	P.s. jomardii	UK	Landrace	Q2	Pink	Orange brown	4	130.136	138.757	668.476	792.106	late	late
BLUP_MET	306	15.4445	53.9572	IFPI 3250	P.s. jomardii	Syria	Wild	Adm.	Purple	Orange brown	4	112.98	125.599	641.298	748.741	late	intermediate
BLUP_MET	318	25.9283	90.5833	JI 130	P. abyssinicum	Ethiopia	Landrace	Q1	Lilac	Orange brown	4	126.785	134.841	663.573	800.874	late	late
BLUP_MET	319	22.9868	80.307		P.s. jomardii		Wild	Adm.	Purple	Orange brown	4	93.4415	109.438	598.845	755.267	intermediate	intermediate
BLUP_MET	322	19.3923	67.7493	PI 273605	P.s. jomardii	Ecuador	Wild	Adm.	Pink	Orange brown	4	131.061	140.178	700.566	836.288	late	late
Puente19	54	18.292	40.584	PI 343993	P.s. jomardii	Turkey	Landrace	Adm.	Purple	Orange brown	4	110.317	121.822	648.208	774.41	intermediate	intermediate
Puente19	105	29.248	64.8918	JI 228	P.s. arvense	Bolivia	Landrace	Adm.	Purple	Orange brown	4	111.184	126.559	667.096	841.859	intermediate	intermediate
Puente19	113	7.14213	15.8461	JI 185	P.s. jomardii	Sudan	Landrace	Q2	Purple	Orange brown	4	89.9456	105.171	403.968	552.228	early	early
Puente19	116	26.7113	59.2638	JI 275	P.s. arvense	Crete	Wild	Adm.	Purple	Orange brown	4	107.268	120.011	642.247	782.075	intermediate	intermediate
Puente19	121	40.1758	89.1371	JI 1030	P.s. arvense	Iran	Landrace	Adm.	Purple	Orange brown	4	98.2331	112.831	500.481	608.88	early	early
Puente19	128	18.1027	40.1641	JI 2263	P.s. jomardii	Germany	Landrace	Adm.	Pink	Orange brown	4	115.89	127.606	595.553	860.92	intermediate	intermediate
Puente19	130	10.6235	23.57	JI 2356	P.s. arvense	Nepal	Landrace	Adm.	Purple	Orange brown	4	93.4225	106.674	509.974	619.033	early	early
Puente19	144	32.1624	71.358	BGE004958	P.s. jomardii	Portugal	Landrace	Adm.	Purple	Orange brown	4	119.325	131.487	715.93	872.732	late	late
Puente19	149	45.5944	101.159	BGE020326	P.s. arvense	Spain	Landrace	Adm.	Purple	Orange brown	4	103.58	118.158	579.854	692.455	intermediate	intermediate
Puente19	153	24.6829	54.7634	BGE025270	P.s. jomardii	Spain	Landrace	Adm.	Purple	Orange brown	4	132.681	138.523	939.744	852.329	late	intermediate
Puente19	158	26.7113	59.2638	CGN13253	P.s. arvense	Ethiopia	Landrace	Adm.	Purple	Orange brown	4	101.726	116.678	619.858	721.171	intermediate	intermediate
Puente19	161	25.32	56.177	CGN16571	P.s. jomardii	Egypt	Wild	Q2	Pink	Orange brown	4	128.141	138.363	875.489	958.326	late	late
Puente19	162	15.3993	34.1661	CGN16581	P.s. jomardii	Afganistan	Landrace	Adm.	Brick Red	Orange brown	4	128.947	142.958	648.336	866.341	intermediate	late
Puente19	163	28.4183	63.051	CGN16639	P.s. arvense	Ethiopia	Landrace	Adm.	Purple	Orange brown	4	105.762	119.48	632.55	792.618	intermediate	intermediate
Puente19	166	31.05	68.89	CGN16684	P.s. jomardii	Greece	Landrace	Adm.	Purple	Orange brown	4	106.16	117.256	560.136	628.405	intermediate	early
Puente19	167	18.292	40.584	CGN16646	P.s. humile	Mongolia	Landrace	Adm.	Purple	Orange brown	4	102.925	117.856	600.618	702.445	intermediate	intermediate
Puente19	168	11.0255	24.4619	CGN16636	P. abyssinicum	Ethiopia	Landrace	Q1	Lilac	Orange brown	4	104.749	120.02	632.523	783.619	intermediate	intermediate
Puente19	171	12.9297	28.6869	CGN03190	P.s. jomardii	Turkey	Landrace	Adm.	Purple	Orange brown	4	127.63	138.123	818.904	1018.8	late	late
Puente19	172	20.9024	46.3756	CGN03245	P.s. arvense	Ethiopia	Landrace	Adm.	Purple	Orange brown	4	109.046	121.387	648.973	838.46	intermediate	intermediate
Puente19	173	23.9219	53.0749	CGN03165	P.s. jomardii	Turkey	Landrace	Adm.	Purple	Orange brown	4	127.579	141.724	807.783	982.897	late	late
Puente19	176	2.6466	5.87196	CGN03290	P.s. humile	Pakistan	Landrace	Q6	Purple	Orange brown	4	124.925	134.218	859.308	919.869	late	late
Puente19	177	21.4363	47.5603	CGN03305	P.s. humile	Pakistan	Landrace	Q6	Purple	Orange brown	4	131.389	149.658	644.928	1062.52	intermediate	late
Puente19	187	2.6466	5.87196	PI 324705	P.s. jomardii	France	Unknown	Adm.	Purple	Orange brown	4	134.519	144.974	926.549	1013.44	late	late
Puente19	190	2.6466	5.87196	PI 273207	P.s. elatius	Bulgaria	Landrace	Q1	Purple	Orange brown	4	127.07	135.097	NA	NA	late	late
Puente19	195	6.89751	15.3033	PI 249645	P.s. arvense	India	Landrace	Adm.	Purple	Orange brown	4	112.532	125.842	632.596	790.272	intermediate	intermediate
Puente19	196	11.6796	25.9133	PI 357048	P.s. humile	India	Unknown	Q6	Purple	Orange brown	4	114.152	123.738	674.163	654.185	intermediate	early
Puente19	214	22.0576	48.9387	Kagpa	P.s. sativum	Australia	Cultivar	Adm.	Pink	Orange brown	4	107.898	120.816	653.094	744.248	intermediate	intermediate
Puente19	242	31.5633	70.0288	PI 358608	P.s. arvense	Ethiopia	Landrace	Q4	Purple	Orange brown	4	92.5569	109.683	475.613	642.755	early	early
Puente19	245	13.3055	29.5206	PI 120617	P.s. elatius	Turkey	Landrace	Adm.	Purple	Orange brown	4	121.695	131.163	797.578	871.765	late	late
Puente19	246	2.6466	5.87196	PI 273209	P.s. elatius	Russia	Landrace	Adm.	Purple	Orange brown	4	119.025	135.333	707.33	872.2	late	late
Puente19	247	39.3632	87.3343	PI 344003	P.s. arvense	Turkey	Wild	Adm.	Purple	Orange brown	4	103.422	120.706	647.734	821.764	intermediate	intermediate
Puente19	250	2.6466	5.87196	PI 343976	P.s. elatius	Turkey	Wild	Q1	Purple	Orange brown	4	127.471	138.609	921.204	1025.33	late	late
Puente19	255	24.1271	53.5303	PI 116056	P.s. arvense	India	Landrace	Adm.	Purple	Orange brown	4	104.077	120.795	653.049	846.451	intermediate	intermediate
Puente19	266	12.8592	28.5304	JI 225	P. abyssinicum	Ethiopia	Landrace	Q1	Lilac	Orange brown	4	102.758	116.689	615.329	735.266	intermediate	intermediate
Puente19	279	7.76749	17.2335	CGN10193	P.s. jomardii		Unknown	Adm.	Purple	Orange brown	4	126.942	141.594	654.357	986.268	intermediate	late
Puente19	280	45.1005	100.064	IFPI 3365	P.s. arvense	Turkey	Wild	Adm.	Purple	Orange brown	4	101.999	114.865	606.044	721.386	intermediate	intermediate
Puente19	284	37.8897	84.0651	IFPI 2348	P.s. arvense	Ethiopia	Landrace	Q4	Purple	Orange brown	4	100.703	117.839	516.148	705.655	early	intermediate
Puente19	285	33.0104	73.2395	IFPI 2350	P.s. arvense	Ethiopia	Landrace	Q4	Purple	Orange brown	4	100.466	114.979	560.708	662.654	intermediate	early
Puente19	293	24.7192	54.844	IFPI 2360	P.s. arvense	Ethiopia	Landrace	Q4	Purple	Orange brown	4	104.499	120.759	536.438	742.895	early	intermediate
Puente19	294	32.8382	72.8572	IFPI 2362	P.s. arvense	Ethiopia	Landrace	Q4	Purple	Orange brown	4	104.759	120.339	648.152	779.245	intermediate	intermediate
Puente19	295	37.1127	82.341	IFPI 2363	P.s. arvense	Ethiopia	Landrace	Adm.	Purple	Orange brown	4	107.931	120.546	647.04	846.15	intermediate	intermediate
Puente19	296	34.6259	76.8238	IFPI 2364	P.s. arvense	Ethiopia	Landrace	Q4	Purple	Orange brown	4	102.905	119.45	610.443	807.78	intermediate	intermediate
Puente19	299	27.3998	60.7912	IFPI 2369	P.s. arvense	Ethiopia	Landrace	Adm.	Purple	Orange brown	4	110.232	120.358	700.393	696.81	late	intermediate
Puente19	303	28.4183	63.051	IFPI 2441	P.s. jomardii	Denmark	Unknown	Q2	Pink	Orange brown	4	129.247	140.354	865.051	1000.9	late	late
Puente19	304	31.1523	69.1169	IFPI 2495	P.s. jomardii	UK	Landrace	Q2	Pink	Orange brown	4	130.136	138.757	850.78	979.697	late	late
Puente19	306	13.5766	30.1221	IFPI 3250	P.s. jomardii	Syria	Wild	Adm.	Purple	Orange brown	4	112.98	125.599	667.649	777.684	intermediate	intermediate
Puente19	318	22.0732	48.9732	JI 130	P. abyssinicum	Ethiopia	Landrace	Q1	Lilac	Orange brown	4	126.785	134.841	NA	NA	late	late
Puente19	319	30.0303	66.6275		P.s. jomardii		Wild	Adm.	Purple	Orange brown	4	93.4415	109.438	457.839	686.857	early	intermediate
Puente19	322	16.2473	36.0476	PI 273605	P.s. jomardii	Ecuador	Wild	Adm.	Pink	Orange brown	4	131.061	140.178	880.223	932.516	late	late
Puente20	54	24.9896	87.8476	PI 343993	P.s. jomardii	Turkey	Landrace	Adm.	Purple	Orange brown	4	110.317	121.822	452.105	721.007	early	intermediate
Puente20	105	29.1677	102.535	JI 228	P.s. arvense	Bolivia	Landrace	Adm.	Purple	Orange brown	4	111.184	126.559	549.88	707.126	intermediate	intermediate
Puente20	113	5.58607	19.6371	JI 185	P.s. jomardii	Sudan	Landrace	Q2	Purple	Orange brown	4	89.9456	105.171	429.344	538.537	early	early
Puente20	116	28.0732	98.6876	JI 275	P.s. arvense	Crete	Wild	Adm.	Purple	Orange brown	4	107.268	120.011	564.207	716.036	intermediate	intermediate
Puente20	121	32.6913	114.922	JI 1030	P.s. arvense	Iran	Landrace	Adm.	Purple	Orange brown	4	98.2331	112.831	482.117	555.244	intermediate	early
Puente20	128	22.8325	80.2646	JI 2263	P.s. jomardii	Germany	Landrace	Adm.	Pink	Orange brown	4	115.89	127.606	669.541	1094.12	late	late
Puente20	130	24.91	87.5678	JI 2356	P.s. arvense	Nepal	Landrace	Adm.	Purple	Orange brown	4	93.4225	106.674	455.336	589.565	early	early
Puente20	144	62.1291	218.407	BGE004958	P.s. jomardii	Portugal	Landrace	Adm.	Purple	Orange brown	4	119.325	131.487	648.747	869.158	late	late
Puente20	149	30.0283	105.56	BGE020326	P.s. arvense	Spain	Landrace	Adm.	Purple	Orange brown	4	103.58	118.158	485.562	600.35	intermediate	intermediate
Puente20	153	47.414	166.678	BGE025270	P.s. jomardii	Spain	Landrace	Adm.	Purple	Orange brown	4	132.681	138.523	854.702	1073.78	late	late
Puente20	158	29.5149	103.756	CGN13253	P.s. arvense	Ethiopia	Landrace	Adm.	Purple	Orange brown	4	101.726	116.678	491.698	646.205	intermediate	intermediate
Puente20	161	36.5791	128.589	CGN16571	P.s. jomardii	Egypt	Wild	Q2	Pink	Orange brown	4	128.141	138.363	703.085	867.885	late	late
Puente20	162	53.8403	189.269	CGN16581	P.s. jomardii	Afganistan	Landrace	Adm.	Brick Red	Orange brown	4	128.947	142.958	838.97	1130.4	late	late
Puente20	163	35.051	123.217	CGN16639	P.s. arvense	Ethiopia	Landrace	Adm.	Purple	Orange brown	4	105.762	119.48	636.138	731.196	late	intermediate
Puente20	166	20.4743	71.9746	CGN16684	P.s. jomardii	Greece	Landrace	Adm.	Purple	Orange brown	4	106.16	117.256	501.888	646.975	intermediate	intermediate
Puente20	167	23.1769	81.4755	CGN16646	P.s. humile	Mongolia	Landrace	Adm.	Purple	Orange brown	4	102.925	117.856	479.124	573.496	early	early
Puente20	168	21.7252	76.3721	CGN16636	P. abyssinicum	Ethiopia	Landrace	Q1	Lilac	Orange brown	4	104.749	120.02	499.071	640.071	intermediate	intermediate
Puente20	171	49.8325	175.18	CGN03190	P.s. jomardii	Turkey	Landrace	Adm.	Purple	Orange brown	4	127.63	138.123	807.465	1017.05	late	late
Puente20	172	35.3274	124.189	CGN03245	P.s. arvense	Ethiopia	Landrace	Adm.	Purple	Orange brown	4	109.046	121.387	523.452	666.401	intermediate	intermediate
Puente20	173	35.2399	123.881	CGN03165	P.s. jomardii	Turkey	Landrace	Adm.	Purple	Orange brown	4	127.579	141.724	815.986	1012.39	late	late
Puente20	176	35.5344	124.917	CGN03290	P.s. humile	Pakistan	Landrace	Q6	Purple	Orange brown	4	124.925	134.218	663.796	868.302	late	late
Puente20	177	37.0892	130.382	CGN03305	P.s. humile	Pakistan	Landrace	Q6	Purple	Orange brown	4	131.389	149.658	965.029	1167.33	late	late
Puente20	187	43.9111	154.364	PI 324705	P.s. jomardii	France	Unknown	Adm.	Purple	Orange brown	4	134.519	144.974	794.143	953.191	late	late
Puente20	190	6.51205	22.8923	PI 273207	P.s. elatius	Bulgaria	Landrace	Q1	Purple	Orange brown	4	127.07	135.097	855.057	1175.45	late	late
Puente20	195	24.2396	85.2112	PI 249645	P.s. arvense	India	Landrace	Adm.	Purple	Orange brown	4	112.532	125.842	543.489	725.322	intermediate	intermediate
Puente20	196	21.8335	76.7528	PI 357048	P.s. humile	India	Unknown	Q6	Purple	Orange brown	4	114.152	123.738	572.397	835.547	intermediate	late
Puente20	214	35.4484	124.614	Kagpa	P.s. sativum	Australia	Cultivar	Adm.	Pink	Orange brown	4	107.898	120.816	535.179	653.528	intermediate	intermediate
Puente20	242	24.0732	84.6263	PI 358608	P.s. arvense	Ethiopia	Landrace	Q4	Purple	Orange brown	4	92.5569	109.683	462.249	616.269	early	intermediate
Puente20	245	14.7861	51.9788	PI 120617	P.s. elatius	Turkey	Landrace	Adm.	Purple	Orange brown	4	121.695	131.163	714.772	923.221	late	late
Puente20	246	4.85959	17.0832	PI 273209	P.s. elatius	Russia	Landrace	Adm.	Purple	Orange brown	4	119.025	135.333	779.714	1028.16	late	late
Puente20	247	30.2554	106.359	PI 344003	P.s. arvense	Turkey	Wild	Adm.	Purple	Orange brown	4	103.422	120.706	535.748	681.696	intermediate	intermediate
Puente20	250	6.21645	21.8531	PI 343976	P.s. elatius	Turkey	Wild	Q1	Purple	Orange brown	4	127.471	138.609	904.795	1216.4	late	late
Puente20	255	19.4326	68.3128	PI 116056	P.s. arvense	India	Landrace	Adm.	Purple	Orange brown	4	104.077	120.795	517.754	657.522	intermediate	intermediate
Puente20	266	20.9089	73.5024	JI 225	P. abyssinicum	Ethiopia	Landrace	Q1	Lilac	Orange brown	4	102.758	116.689	477.174	603.855	early	intermediate
Puente20	279	5.53042	19.4415	CGN10193	P.s. jomardii		Unknown	Adm.	Purple	Orange brown	4	126.942	141.594	991.042	1310.19	late	late
Puente20	280	16.1115	56.638	IFPI 3365	P.s. arvense	Turkey	Wild	Adm.	Purple	Orange brown	4	101.999	114.865	495.248	613.909	intermediate	intermediate
Puente20	284	13.0861	46.0025	IFPI 2348	P.s. arvense	Ethiopia	Landrace	Q4	Purple	Orange brown	4	100.703	117.839	508.584	625.462	intermediate	intermediate
Puente20	285	22.7319	79.9109	IFPI 2350	P.s. arvense	Ethiopia	Landrace	Q4	Purple	Orange brown	4	100.466	114.979	509.213	623.7	intermediate	intermediate
Puente20	293	24.3403	85.5652	IFPI 2360	P.s. arvense	Ethiopia	Landrace	Q4	Purple	Orange brown	4	104.499	120.759	490.826	611.896	intermediate	intermediate
Puente20	294	22.2585	78.247	IFPI 2362	P.s. arvense	Ethiopia	Landrace	Q4	Purple	Orange brown	4	104.759	120.339	563.938	736.518	intermediate	intermediate
Puente20	295	23.9142	84.0673	IFPI 2363	P.s. arvense	Ethiopia	Landrace	Adm.	Purple	Orange brown	4	107.931	120.546	479.124	667.195	early	intermediate
Puente20	296	28.3801	99.7665	IFPI 2364	P.s. arvense	Ethiopia	Landrace	Q4	Purple	Orange brown	4	102.905	119.45	533.753	748.025	intermediate	intermediate
Puente20	299	29.7331	104.523	IFPI 2369	P.s. arvense	Ethiopia	Landrace	Adm.	Purple	Orange brown	4	110.232	120.358	526.157	691.785	intermediate	intermediate
Puente20	303	37.0224	130.147	IFPI 2441	P.s. jomardii	Denmark	Unknown	Q2	Pink	Orange brown	4	129.247	140.354	770.246	937.462	late	late
Puente20	304	44.3255	155.821	IFPI 2495	P.s. jomardii	UK	Landrace	Q2	Pink	Orange brown	4	130.136	138.757	760.876	943.971	late	late
Puente20	306	12.6098	44.3279	IFPI 3250	P.s. jomardii	Syria	Wild	Adm.	Purple	Orange brown	4	112.98	125.599	618.208	740.798	intermediate	intermediate
Puente20	318	37.5157	131.881	JI 130	P. abyssinicum	Ethiopia	Landrace	Q1	Lilac	Orange brown	4	126.785	134.841	582.984	727.075	intermediate	intermediate
Puente20	319	18.055	63.47		P.s. jomardii		Wild	Adm.	Purple	Orange brown	4	93.4415	109.438	430.435	581.535	early	early
Puente20	322	17.1297	60.2172	PI 273605	P.s. jomardii	Ecuador	Wild	Adm.	Pink	Orange brown	4	131.061	140.178	658.127	920.886	late	late
Agrario19	3	10.9313	50.4022	PI 140297	P.s. sativum	Iran	Landrace	Adm.	White	Yellow green	2	90.5884	107.169	458.969	548.564	early	early
Agrario19	12	23.4392	108.074	PI 162568	P.s. sativum	Argentina	Cultivar	Q3	White	Yellow green	2	97.5583	111.396	581.159	656.248	intermediate	intermediate
Agrario19	17	20.6618	95.2678	PI 164568	P.s. arvense	India	Landrace	Q4	White	Yellow green	2	106.197	117.356	597.243	664.644	intermediate	intermediate
Agrario19	24	17.9454	82.7433	PI 220673	P.s. arvense	Afganistan	Landrace	Adm.	White	Yellow green	2	101.669	117.09	632.387	710.518	intermediate	intermediate
Agrario19	26	18.3635	84.6708	PI 234262	P.s. sativum	USA	Cultivar	Adm.	White	Yellow green	2	98.1868	109.586	630.489	702.197	intermediate	intermediate
Agrario19	39	14.2479	65.6946	PI 280621	P.s. sativum	Rusia	Landrace	Q3	White	Yellow green	2	92.3991	105.718	709.629	829.511	late	late
Agrario19	44	29.3753	135.445	PI 326194	P.s. jomardii	Mexico	Landrace	Adm.	White	Yellow green	2	106.566	120.179	807.915	936.039	late	late
Agrario19	48	25.7834	118.883	PI 343962	P.s. arvense	Turkey	Wild	Adm.	White	Yellow green	2	101.962	118.45	865.355	1002.6	late	late
Agrario19	51	15.2963	70.5284	PI 343969	P.s. sativum	Turkey	Landrace	Q3	White	Yellow green	2	99.7149	111.145	853.137	912.93	late	late
Agrario19	52	23.3049	107.455	PI 343981	P.s. sativum	Turkey	Landrace	Q3	White	Yellow green	2	99.6251	111.847	897.405	1034.62	late	late
Agrario19	56	20.5059	94.549	PI 347316	P.s. arvense	India	Landrace	Q4	White	Yellow green	2	103.428	116.956	445.7	537.024	early	early
Agrario19	58	20.3868	93.9999	PI 347319	P.s. arvense	India	Landrace	Q4	White	Yellow green	2	102.41	118.364	458.013	537.187	early	early
Agrario19	65	24.4034	112.52	PI 347333	P. sativum indian ecotype	India	Landrace	Q5	White	Yellow green	2	103.26	115.352	572.778	663.132	early	intermediate
Agrario19	70	21.9842	101.365	PI 347342	P.s. arvense	India	Landrace	Q4	White	Yellow green	2	103.641	117.453	571.378	653.831	early	early
Agrario19	74	22.8471	105.344	PI 347356	P. sativum indian ecotype	India	Landrace	Q5	White	Yellow green	2	102.923	118.581	607.318	690.137	intermediate	intermediate
Agrario19	79	23.1794	106.876	PI 347370	P. sativum indian ecotype	India	Landrace	Q5	White	Yellow green	2	100.766	114.747	588.98	680.022	intermediate	intermediate
Agrario19	82	18.3549	84.6311	PI 347374	P.s. arvense	India	Landrace	Q4	White	Yellow green	2	99.1894	114.047	603.606	680.758	intermediate	intermediate
Agrario19	83	25.6217	118.137	PI 347375	P.s. arvense	India	Landrace	Q4	White	Yellow green	2	103.514	119.865	634.88	712.263	intermediate	intermediate
Agrario19	84	21.6669	99.9025	PI 347383	P.s. arvense	India	Landrace	Q4	White	Yellow green	2	104.117	118.093	641.825	747.786	intermediate	intermediate
Agrario19	85	21.7856	100.45	PI 347385	P. sativum indian ecotype	India	Landrace	Q5	White	Yellow green	2	100.466	116.255	619.791	693.89	intermediate	intermediate
Agrario19	86	19.9772	92.1112	PI 347388	P.s. arvense	India	Landrace	Q4	White	Yellow green	2	103.093	119.769	648.76	734.258	intermediate	intermediate
Agrario19	87	14.8839	68.6269	PI 347389	P.s. arvense	India	Landrace	Adm.	White	Yellow green	2	99.3457	118.131	660.037	743.915	intermediate	intermediate
Agrario19	89	17.1389	79.0247	PI 347471	P.s. sativum	India	Landrace	Adm.	White	Yellow green	2	99.8145	116.796	658.818	710.767	intermediate	intermediate
Agrario19	92	30.3357	139.873	PI 385981	P.s. sativum	UK	Cultivar	Q3	White	Yellow green	2	99.5939	111.983	697.49	737.651	intermediate	intermediate
Agrario19	94	16.3193	75.2456	PI 494079	P.s. sativum	Chile	Landrace	Adm.	White	Yellow green	2	100.214	114.962	668.864	744.104	intermediate	intermediate
Agrario19	108	28.4391	131.128	JI 207	P.s. jomardii	Uzbekistan	Landrace	Adm.	White	Yellow green	2	143.169	152.344	NA	NA	late	late
Agrario19	125	13.4308	61.9271	JI 1213	P.s. sativum	France	Cultivar	Q3	White	Yellow green	2	91.1618	108.024	576.761	628.083	early	early
Agrario19	135	28.6777	132.228	BGE001034	P.s. sativum	Spain	Landrace	Q3	White	Yellow green	2	98.6032	111.873	630.085	685.976	intermediate	intermediate
Agrario19	136	12.9356	59.6438	BGE001121	P.s. sativum	Spain	Landrace	Q3	White	Yellow green	2	100.601	110.418	594.251	687.008	intermediate	intermediate
Agrario19	137	11.8911	54.8276	BGE001121	P.s. sativum	Spain	Landrace	Q3	White	Yellow green	2	80.6985	92.9855	609.454	682.522	intermediate	intermediate
Agrario19	140	55.8011	257.289	BGE002168	P.s. jomardii	Spain	Landrace	Adm.	White	Yellow green	2	132.424	144.484	633.428	729.179	intermediate	intermediate
Agrario19	146	8.74165	40.3062	BGE006126	P.s. sativum	Portugal	Landrace	Adm.	White	Yellow green	2	113.458	125.856	648.498	706.48	intermediate	intermediate
Agrario19	151	22.0306	101.579	BGE025263	P.s. sativum	Spain	Landrace	Adm.	White	Yellow green	2	107.356	117.563	662.103	717.216	intermediate	intermediate
Agrario19	154	12.9411	59.669	BGE026428	P.s. sativum	Spain	Landrace	Q3	White	Yellow green	2	97.0356	106.597	747.17	834.042	late	late
Agrario19	159	12.6467	58.3117	CGN16640	P.s. jomardii	Sudan	Landrace	Adm.	White	Yellow green	2	102.373	118.626	952.673	1130.27	late	late
Agrario19	164	11.9145	54.9358	CGN16679	P.s. jomardii	Russia	Wild	Adm.	Purple	Yellow green	2	138.919	148.502	508.945	609.642	early	early
Agrario19	170	17.3248	79.8815	CGN03170	P.s. arvense	Irak	Landrace	Q4	White	Yellow green	2	105.954	118.267	570.879	632.945	early	early
Agrario19	178	20.8803	96.2754	CGN02921	P.s. sativum	Italy	Cultivar	Q3	White	Yellow green	2	91.2108	105.93	583.671	645.944	intermediate	early
Agrario19	186	20.1428	92.8751	PI 324693	P.s. sativum	Hungary	Cultivar	Q3	White	Yellow green	2	100.605	117.298	621.184	723.385	intermediate	intermediate
Agrario19	188	20.3001	93.6001	PI 355905	P.s. sativum	Japan	Cultivar	Q3	White	Yellow green	2	100.265	113.24	625.421	700.663	intermediate	intermediate
Agrario19	193	12.8439	59.2209	PI 357292	P.s. sativum	North Macedonia	Cultivar	Q3	White	Yellow green	2	88.7915	103.029	624.956	686.876	intermediate	intermediate
Agrario19	194	10.8903	50.2135	PI 357293	P.s. sativum	North Macedonia	Cultivar	Q3	White	Yellow green	2	89.0547	101.951	636.416	678.788	intermediate	intermediate
Agrario19	201	26.0878	120.286	PI 184131	P.s. sativum	Serbia	Landrace	Q3	White	Yellow green	2	104.224	118.429	756.528	850.128	late	late
Agrario19	203	28.7599	132.607	PI 124479	P.s. sativum	Pakistan	Landrace	Adm.	White	Yellow green	2	92.8198	111.63	700.155	817.076	intermediate	late
Agrario19	207	23.8418	109.93	JI 2302	P.s. sativum	Sweden	Breeding line	Q3	White	Yellow green	2	93.7309	110.504	878.854	1024.58	late	late
Agrario19	208	28.2276	130.153	JI 1566	P.s. sativum	USA	Cultivar	Q3	White	Yellow green	2	98.6173	110.7	799.078	938.143	late	late
Agrario19	209	21.5026	99.1446	PI 608038	P.s. sativum	USA	Cultivar	Adm.	White	Yellow green	2	100.97	114.319	865.23	873.498	late	late
Agrario19	210	29.0275	133.841	PI 613100	P.s. sativum	USA	Cultivar	Adm.	White	Yellow green	2	96.0541	110.746	873.673	998.962	late	late
Agrario19	217	22.0437	101.64	B 99-114	P.s. sativum	Czech Republic	Breeding line	Q3	White	Yellow green	2	102.077	113.779	409.198	483.269	early	early
Agrario19	218	31.5485	145.464	AGT 205,21	P.s. sativum	Czech Republic	Breeding line	Q3	White	Yellow green	2	101.048	114.126	484.027	592.053	early	early
Agrario19	219	21.0636	97.1207	Morris	P.s. sativum	Czech Republic	Cultivar	Q3	White	Yellow green	2	101.156	112.925	558.152	616.631	early	early
Agrario19	220	16.9016	77.9304	JI 1210	P.s. sativum	France	Cultivar	Q3	White	Yellow green	2	98.02	112.111	475.327	612.954	early	early
Agrario19	221	25.4709	117.442	JI 1412	P.s. sativum	USA	Cultivar	Q3	White	Yellow green	2	102.145	114.015	545.927	600.496	early	early
Agrario19	223	26.5493	122.414	JI 1747	P.s. sativum	Germany	Cultivar	Q3	White	Yellow green	2	90.0799	103.215	511.195	607.516	early	early
Agrario19	224	22.5095	103.787	JI 1760	P.s. sativum	UK	Cultivar	Q3	White	Yellow green	2	92.7404	104.306	552.286	612.491	early	early
Agrario19	227	14.8267	68.3635	JI 82	P.s. humile	Afganistan	Landrace	Adm.	White	Yellow green	2	105.453	118.498	574.892	670.178	early	intermediate
Agrario19	229	20.6245	95.0958	Radley	P.s. sativum	UK	Cultivar	Q3	White	Yellow green	2	100.314	113.195	546.004	623.978	early	early
Agrario19	230	22.0466	101.653	Ballet	P.s. sativum	UK	Cultivar	Q3	White	Yellow green	2	101.534	114.82	583.97	635.904	intermediate	early
Agrario19	231	23.0337	106.204	W6 17515	P.s. sativum	USA	Cultivar	Q3	White	Yellow green	2	86.6674	98.0369	605.382	676.233	intermediate	intermediate
Agrario19	232	23.1697	106.831	W6 17516	P.s. sativum	USA	Cultivar	Q3	White	Yellow green	2	101.999	114.176	560.02	608.148	early	early
Agrario19	233	25.6658	118.34	W6 17517	P.s. sativum	USA	Cultivar	Q3	White	Yellow green	2	97.3777	109.133	593.37	681.403	intermediate	intermediate
Agrario19	234	22.8716	105.457	W6 17518	P.s. sativum	USA	Cultivar	Q3	White	Yellow green	2	92.473	105.768	612.664	693.119	intermediate	intermediate
Agrario19	235	16.483	76.0002	W6 17520	P.s. sativum	USA	Cultivar	Q3	White	Yellow green	2	103.587	116.426	576.696	658.322	early	intermediate
Agrario19	236	4.26855	19.6815	KEBBY	P.s. sativum	UK	Cultivar	Q3	White	Yellow green	2	81.8853	95.496	595.38	696.944	intermediate	intermediate
Agrario19	237	21.7132	100.116	POLAR	P.s. sativum	Spain	Cultivar	Q3	White	Yellow green	2	90.1217	105.334	621.93	665.788	intermediate	intermediate
Agrario19	238	27.6903	127.675	W6 17519	P.s. sativum		Cultivar	Adm.	White	Yellow green	2	101.708	113.751	578.475	647.894	early	early
Agrario19	239	33.2948	153.517	W6 17521	P.s. sativum		Cultivar	Q3	White	Yellow green	2	95.7119	109.434	610.59	673.206	intermediate	intermediate
Agrario19	259	22.7012	104.671	PI 343987	P.s. sativum	Turkey	Landrace	Adm.	White	Yellow green	2	100.977	114.952	664.634	737.189	intermediate	intermediate
Agrario19	271	8.15681	37.6096	JI 1398	P.s. humile	China	Landrace	Adm.	White	Yellow green	2	140.227	151.005	419.147	564.533	early	early
Agrario19	290	22.3583	103.09	IFPI 2356	P.s. arvense	Ethiopia	Landrace	Q4	White	Yellow green	2	101.038	116.062	618.782	658.697	intermediate	intermediate
Agrario20	3	23.6955	110.957	PI 140297	P.s. sativum	Iran	Landrace	Adm.	White	Yellow green	2	90.5884	107.169	501.073	587.84	early	early
Agrario20	12	26.9979	126.42	PI 162568	P.s. sativum	Argentina	Cultivar	Q3	White	Yellow green	2	97.5583	111.396	520.666	614.736	early	early
Agrario20	17	41.1392	192.639	PI 164568	P.s. arvense	India	Landrace	Q4	White	Yellow green	2	106.197	117.356	592.293	662.088	late	intermediate
Agrario20	24	28.9156	135.4	PI 220673	P.s. arvense	Afganistan	Landrace	Adm.	White	Yellow green	2	101.669	117.09	559.444	646.659	intermediate	intermediate
Agrario20	26	28.2854	132.449	PI 234262	P.s. sativum	USA	Cultivar	Adm.	White	Yellow green	2	98.1868	109.586	488.613	635.007	early	intermediate
Agrario20	39	17.5565	82.2102	PI 280621	P.s. sativum	Rusia	Landrace	Q3	White	Yellow green	2	92.3991	105.718	544.522	596.718	intermediate	early
Agrario20	44	27.0719	126.767	PI 326194	P.s. jomardii	Mexico	Landrace	Adm.	White	Yellow green	2	106.566	120.179	603.055	682.603	late	late
Agrario20	48	28.9206	135.423	PI 343962	P.s. arvense	Turkey	Wild	Adm.	White	Yellow green	2	101.962	118.45	591.391	687.136	late	late
Agrario20	51	36.4981	170.906	PI 343969	P.s. sativum	Turkey	Landrace	Q3	White	Yellow green	2	99.7149	111.145	510.681	629.927	early	intermediate
Agrario20	52	14.4757	67.7842	PI 343981	P.s. sativum	Turkey	Landrace	Q3	White	Yellow green	2	99.6251	111.847	539.86	707.198	intermediate	late
Agrario20	56	37.408	175.167	PI 347316	P.s. arvense	India	Landrace	Q4	White	Yellow green	2	103.428	116.956	530.621	647.294	intermediate	intermediate
Agrario20	58	42.4577	198.812	PI 347319	P.s. arvense	India	Landrace	Q4	White	Yellow green	2	102.41	118.364	482.839	588.884	early	early
Agrario20	65	13.3372	62.453	PI 347333	P. sativum indian ecotype	India	Landrace	Q5	White	Yellow green	2	103.26	115.352	510.763	609.741	early	early
Agrario20	70	29.1582	136.536	PI 347342	P.s. arvense	India	Landrace	Q4	White	Yellow green	2	103.641	117.453	546.198	640.666	intermediate	intermediate
Agrario20	74	53.3519	249.826	PI 347356	P. sativum indian ecotype	India	Landrace	Q5	White	Yellow green	2	102.923	118.581	642.853	707.439	late	late
Agrario20	79	32.348	151.473	PI 347370	P. sativum indian ecotype	India	Landrace	Q5	White	Yellow green	2	100.766	114.747	536.153	644.906	intermediate	intermediate
Agrario20	82	36.33	170.119	PI 347374	P.s. arvense	India	Landrace	Q4	White	Yellow green	2	99.1894	114.047	544.953	629.554	intermediate	intermediate
Agrario20	83	42.5976	199.468	PI 347375	P.s. arvense	India	Landrace	Q4	White	Yellow green	2	103.514	119.865	540.883	603.421	intermediate	early
Agrario20	84	32.3834	151.639	PI 347383	P.s. arvense	India	Landrace	Q4	White	Yellow green	2	104.117	118.093	561.343	643.242	intermediate	intermediate
Agrario20	85	31.4964	147.485	PI 347385	P. sativum indian ecotype	India	Landrace	Q5	White	Yellow green	2	100.466	116.255	528.696	610.823	early	early
Agrario20	86	24.2359	113.487	PI 347388	P.s. arvense	India	Landrace	Q4	White	Yellow green	2	103.093	119.769	590.823	678.029	intermediate	intermediate
Agrario20	87	26.9774	126.325	PI 347389	P.s. arvense	India	Landrace	Adm.	White	Yellow green	2	99.3457	118.131	521.468	675.227	early	intermediate
Agrario20	89	34.2171	160.225	PI 347471	P.s. sativum	India	Landrace	Adm.	White	Yellow green	2	99.8145	116.796	546.59	634.109	intermediate	intermediate
Agrario20	92	39.1777	183.454	PI 385981	P.s. sativum	UK	Cultivar	Q3	White	Yellow green	2	99.5939	111.983	575.218	658.417	intermediate	intermediate
Agrario20	94	29.0035	135.812	PI 494079	P.s. sativum	Chile	Landrace	Adm.	White	Yellow green	2	100.214	114.962	588.559	712.244	intermediate	late
Agrario20	108	29.6596	138.884	JI 207	P.s. jomardii	Uzbekistan	Landrace	Adm.	White	Yellow green	2	143.169	152.344	632.104	721.682	late	late
Agrario20	125	11.8447	55.4641	JI 1213	P.s. sativum	France	Cultivar	Q3	White	Yellow green	2	91.1618	108.024	563.9	651.26	intermediate	intermediate
Agrario20	135	27.8941	130.617	BGE001034	P.s. sativum	Spain	Landrace	Q3	White	Yellow green	2	98.6032	111.873	602.065	660.943	late	intermediate
Agrario20	136	3.1169	14.5952	BGE001121	P.s. sativum	Spain	Landrace	Q3	White	Yellow green	2	100.601	110.418	525.81	637.962	early	intermediate
Agrario20	137	2.82126	13.2108	BGE001121	P.s. sativum	Spain	Landrace	Q3	White	Yellow green	2	80.6985	92.9855	554.157	616.725	intermediate	early
Agrario20	140	38.8388	181.867	BGE002168	P.s. jomardii	Spain	Landrace	Adm.	White	Yellow green	2	132.424	144.484	560.026	629.612	intermediate	intermediate
Agrario20	146	12.5172	58.6129	BGE006126	P.s. sativum	Portugal	Landrace	Adm.	White	Yellow green	2	113.458	125.856	569.405	654.813	intermediate	intermediate
Agrario20	151	33.1339	155.153	BGE025263	P.s. sativum	Spain	Landrace	Adm.	White	Yellow green	2	107.356	117.563	531.342	623.688	intermediate	intermediate
Agrario20	154	28.6526	134.169	BGE026428	P.s. sativum	Spain	Landrace	Q3	White	Yellow green	2	97.0356	106.597	608.981	679.613	late	intermediate
Agrario20	159	27.2129	127.427	CGN16640	P.s. jomardii	Sudan	Landrace	Adm.	White	Yellow green	2	102.373	118.626	638.151	802.375	late	late
Agrario20	164	11.8695	55.5803	CGN16679	P.s. jomardii	Russia	Wild	Adm.	Purple	Yellow green	2	138.919	148.502	544.245	627.007	intermediate	intermediate
Agrario20	170	34.9081	163.461	CGN03170	P.s. arvense	Irak	Landrace	Q4	White	Yellow green	2	105.954	118.267	535.045	613.621	intermediate	early
Agrario20	178	14.5941	68.3384	CGN02921	P.s. sativum	Italy	Cultivar	Q3	White	Yellow green	2	91.2108	105.93	539.261	641.811	intermediate	intermediate
Agrario20	186	28.2062	132.079	PI 324693	P.s. sativum	Hungary	Cultivar	Q3	White	Yellow green	2	100.605	117.298	544.257	608.763	intermediate	early
Agrario20	188	15.9458	74.6677	PI 355905	P.s. sativum	Japan	Cultivar	Q3	White	Yellow green	2	100.265	113.24	606.735	689.27	late	late
Agrario20	193	9.83507	46.0537	PI 357292	P.s. sativum	North Macedonia	Cultivar	Q3	White	Yellow green	2	88.7915	103.029	569.058	675.424	intermediate	intermediate
Agrario20	194	13.7922	64.5835	PI 357293	P.s. sativum	North Macedonia	Cultivar	Q3	White	Yellow green	2	89.0547	101.951	590.351	661.529	intermediate	intermediate
Agrario20	201	3.36947	15.7779	PI 184131	P.s. sativum	Serbia	Landrace	Q3	White	Yellow green	2	104.224	118.429	615.289	691.162	late	late
Agrario20	203	28.9246	135.442	PI 124479	P.s. sativum	Pakistan	Landrace	Adm.	White	Yellow green	2	92.8198	111.63	589.08	688.172	intermediate	late
Agrario20	207	26.0972	122.203	JI 2302	P.s. sativum	Sweden	Breeding line	Q3	White	Yellow green	2	93.7309	110.504	630.205	704.741	late	late
Agrario20	208	4.32953	20.2735	JI 1566	P.s. sativum	USA	Cultivar	Q3	White	Yellow green	2	98.6173	110.7	565.79	646.559	intermediate	intermediate
Agrario20	209	39.1627	183.383	PI 608038	P.s. sativum	USA	Cultivar	Adm.	White	Yellow green	2	100.97	114.319	587.142	683.401	intermediate	late
Agrario20	210	24.7835	116.051	PI 613100	P.s. sativum	USA	Cultivar	Adm.	White	Yellow green	2	96.0541	110.746	541.505	660.94	intermediate	intermediate
Agrario20	217	25.7274	120.471	B 99-114	P.s. sativum	Czech Republic	Breeding line	Q3	White	Yellow green	2	102.077	113.779	493.334	622.833	early	intermediate
Agrario20	218	36.1357	169.209	AGT 205,21	P.s. sativum	Czech Republic	Breeding line	Q3	White	Yellow green	2	101.048	114.126	533.149	638.675	intermediate	intermediate
Agrario20	219	31.2581	146.369	Morris	P.s. sativum	Czech Republic	Cultivar	Q3	White	Yellow green	2	101.156	112.925	545.105	619.421	intermediate	early
Agrario20	220	28.5132	133.516	JI 1210	P.s. sativum	France	Cultivar	Q3	White	Yellow green	2	98.02	112.111	521.376	599.062	early	early
Agrario20	221	15.3588	71.919	JI 1412	P.s. sativum	USA	Cultivar	Q3	White	Yellow green	2	102.145	114.015	507.829	593.202	early	early
Agrario20	223	18.9455	88.7144	JI 1747	P.s. sativum	Germany	Cultivar	Q3	White	Yellow green	2	90.0799	103.215	562.42	663.952	intermediate	intermediate
Agrario20	224	2.38981	11.1905	JI 1760	P.s. sativum	UK	Cultivar	Q3	White	Yellow green	2	92.7404	104.306	556.254	630.781	intermediate	intermediate
Agrario20	227	18.2224	85.3284	JI 82	P.s. humile	Afganistan	Landrace	Adm.	White	Yellow green	2	105.453	118.498	572.938	630.243	intermediate	intermediate
Agrario20	229	25.736	120.511	Radley	P.s. sativum	UK	Cultivar	Q3	White	Yellow green	2	100.314	113.195	531.444	600.413	intermediate	early
Agrario20	230	56.0289	262.361	Ballet	P.s. sativum	UK	Cultivar	Q3	White	Yellow green	2	101.534	114.82	524.279	624.064	early	intermediate
Agrario20	231	1.44274	6.75578	W6 17515	P.s. sativum	USA	Cultivar	Q3	White	Yellow green	2	86.6674	98.0369	533.277	613.755	intermediate	early
Agrario20	232	39.3068	184.058	W6 17516	P.s. sativum	USA	Cultivar	Q3	White	Yellow green	2	101.999	114.176	520.026	594.763	early	early
Agrario20	233	15.2465	71.3932	W6 17517	P.s. sativum	USA	Cultivar	Q3	White	Yellow green	2	97.3777	109.133	529.414	622.079	early	intermediate
Agrario20	234	23.5076	110.077	W6 17518	P.s. sativum	USA	Cultivar	Q3	White	Yellow green	2	92.473	105.768	533.704	613.264	intermediate	early
Agrario20	235	14.5773	68.2597	W6 17520	P.s. sativum	USA	Cultivar	Q3	White	Yellow green	2	103.587	116.426	554.467	647.788	intermediate	intermediate
Agrario20	236	7.64619	35.804	KEBBY	P.s. sativum	UK	Cultivar	Q3	White	Yellow green	2	81.8853	95.496	580.151	689.516	intermediate	late
Agrario20	237	20.961	98.152	POLAR	P.s. sativum	Spain	Cultivar	Q3	White	Yellow green	2	90.1217	105.334	556.435	632.479	intermediate	intermediate
Agrario20	238	18.2481	85.4487	W6 17519	P.s. sativum		Cultivar	Adm.	White	Yellow green	2	101.708	113.751	522.037	619.989	early	early
Agrario20	239	30.2849	141.812	W6 17521	P.s. sativum		Cultivar	Q3	White	Yellow green	2	95.7119	109.434	524.174	622.473	early	intermediate
Agrario20	259	21.4161	100.283	PI 343987	P.s. sativum	Turkey	Landrace	Adm.	White	Yellow green	2	100.977	114.952	558.693	670.244	intermediate	intermediate
Agrario20	271	8.6658	40.5785	JI 1398	P.s. humile	China	Landrace	Adm.	White	Yellow green	2	140.227	151.005	499.989	608.736	early	early
Agrario20	290	31.7492	148.669	IFPI 2356	P.s. arvense	Ethiopia	Landrace	Q4	White	Yellow green	2	101.038	116.062	524.478	645.695	early	intermediate
BLUP_MET	3	22.7096	79.3385	PI 140297	P.s. sativum	Iran	Landrace	Adm.	White	Yellow green	2	90.5884	107.169	532.256	647.589	early	early
BLUP_MET	12	34.0984	119.127	PI 162568	P.s. sativum	Argentina	Cultivar	Q3	White	Yellow green	2	97.5583	111.396	558.177	687.56	early	intermediate
BLUP_MET	17	32.8598	114.799	PI 164568	P.s. arvense	India	Landrace	Q4	White	Yellow green	2	106.197	117.356	605.746	684.734	intermediate	intermediate
BLUP_MET	24	26.4581	92.4343	PI 220673	P.s. arvense	Afganistan	Landrace	Adm.	White	Yellow green	2	101.669	117.09	578.49	700.818	intermediate	intermediate
BLUP_MET	26	33.7477	117.901	PI 234262	P.s. sativum	USA	Cultivar	Adm.	White	Yellow green	2	98.1868	109.586	555.008	663.854	early	early
BLUP_MET	39	17.2348	60.2118	PI 280621	P.s. sativum	Rusia	Landrace	Q3	White	Yellow green	2	92.3991	105.718	564.777	674.228	early	early
BLUP_MET	44	36.1367	126.248	PI 326194	P.s. jomardii	Mexico	Landrace	Adm.	White	Yellow green	2	106.566	120.179	620.94	742.999	intermediate	intermediate
BLUP_MET	48	30.8717	107.854	PI 343962	P.s. arvense	Turkey	Wild	Adm.	White	Yellow green	2	101.962	118.45	624.05	758.561	intermediate	intermediate
BLUP_MET	51	32.5624	113.761	PI 343969	P.s. sativum	Turkey	Landrace	Q3	White	Yellow green	2	99.7149	111.145	604.783	713.743	intermediate	intermediate
BLUP_MET	52	20.646	72.1291	PI 343981	P.s. sativum	Turkey	Landrace	Q3	White	Yellow green	2	99.6251	111.847	607.858	738.909	intermediate	intermediate
BLUP_MET	56	29.3835	102.655	PI 347316	P.s. arvense	India	Landrace	Q4	White	Yellow green	2	103.428	116.956	557.696	671.172	early	early
BLUP_MET	58	33.3168	116.396	PI 347319	P.s. arvense	India	Landrace	Q4	White	Yellow green	2	102.41	118.364	547.864	666.194	early	early
BLUP_MET	65	30.4207	106.278	PI 347333	P. sativum indian ecotype	India	Landrace	Q5	White	Yellow green	2	103.26	115.352	571.664	680.876	intermediate	early
BLUP_MET	70	31.0834	108.593	PI 347342	P.s. arvense	India	Landrace	Q4	White	Yellow green	2	103.641	117.453	580.056	687.457	intermediate	intermediate
BLUP_MET	74	38.6106	134.89	PI 347356	P. sativum indian ecotype	India	Landrace	Q5	White	Yellow green	2	102.923	118.581	598.569	717.557	intermediate	intermediate
BLUP_MET	79	26.4903	92.547	PI 347370	P. sativum indian ecotype	India	Landrace	Q5	White	Yellow green	2	100.766	114.747	567.102	673.879	early	early
BLUP_MET	82	30.9607	108.165	PI 347374	P.s. arvense	India	Landrace	Q4	White	Yellow green	2	99.1894	114.047	564.538	672.16	early	early
BLUP_MET	83	32.5231	113.623	PI 347375	P.s. arvense	India	Landrace	Q4	White	Yellow green	2	103.514	119.865	576.53	686.178	intermediate	intermediate
BLUP_MET	84	31.7386	110.882	PI 347383	P.s. arvense	India	Landrace	Q4	White	Yellow green	2	104.117	118.093	579.848	689.08	intermediate	intermediate
BLUP_MET	85	24.6753	86.2059	PI 347385	P. sativum indian ecotype	India	Landrace	Q5	White	Yellow green	2	100.466	116.255	566.269	677.98	early	early
BLUP_MET	86	28.9376	101.097	PI 347388	P.s. arvense	India	Landrace	Q4	White	Yellow green	2	103.093	119.769	599.903	723.43	intermediate	intermediate
BLUP_MET	87	23.9766	83.765	PI 347389	P.s. arvense	India	Landrace	Adm.	White	Yellow green	2	99.3457	118.131	568.761	697.584	early	intermediate
BLUP_MET	89	19.2321	67.1894	PI 347471	P.s. sativum	India	Landrace	Adm.	White	Yellow green	2	99.8145	116.796	578.415	682.462	intermediate	early
BLUP_MET	92	35.1037	122.639	PI 385981	P.s. sativum	UK	Cultivar	Q3	White	Yellow green	2	99.5939	111.983	592.903	699.501	intermediate	intermediate
BLUP_MET	94	36.6134	127.913	PI 494079	P.s. sativum	Chile	Landrace	Adm.	White	Yellow green	2	100.214	114.962	597.521	719.849	intermediate	intermediate
BLUP_MET	108	29.1229	101.744	JI 207	P.s. jomardii	Uzbekistan	Landrace	Adm.	White	Yellow green	2	143.169	152.344	765.882	906.179	late	late
BLUP_MET	125	16.1806	56.5286	JI 1213	P.s. sativum	France	Cultivar	Q3	White	Yellow green	2	91.1618	108.024	544.979	655.227	early	early
BLUP_MET	135	29.9163	104.516	BGE001034	P.s. sativum	Spain	Landrace	Q3	White	Yellow green	2	98.6032	111.873	573.941	677.031	intermediate	early
BLUP_MET	136	21.1778	73.9872	BGE001121	P.s. sativum	Spain	Landrace	Q3	White	Yellow green	2	100.601	110.418	581.197	683.011	intermediate	intermediate
BLUP_MET	137	7.88256	27.5386	BGE001121	P.s. sativum	Spain	Landrace	Q3	White	Yellow green	2	80.6985	92.9855	526.053	627.353	early	early
BLUP_MET	140	35.8525	125.255	BGE002168	P.s. jomardii	Spain	Landrace	Adm.	White	Yellow green	2	132.424	144.484	687.021	826.907	late	late
BLUP_MET	146	23.7997	83.147	BGE006126	P.s. sativum	Portugal	Landrace	Adm.	White	Yellow green	2	113.458	125.856	606.279	725.491	intermediate	intermediate
BLUP_MET	151	33.1332	115.755	BGE025263	P.s. sativum	Spain	Landrace	Adm.	White	Yellow green	2	107.356	117.563	590.035	689.025	intermediate	intermediate
BLUP_MET	154	23.3195	81.4693	BGE026428	P.s. sativum	Spain	Landrace	Q3	White	Yellow green	2	97.0356	106.597	587.756	692.36	intermediate	intermediate
BLUP_MET	159	24.811	86.6799	CGN16640	P.s. jomardii	Sudan	Landrace	Adm.	White	Yellow green	2	102.373	118.626	646.553	781.944	late	late
BLUP_MET	164	15.6008	54.5032	CGN16679	P.s. jomardii	Russia	Wild	Adm.	Purple	Yellow green	2	138.919	148.502	671.375	803.995	late	late
BLUP_MET	170	25.6793	89.7135	CGN03170	P.s. arvense	Irak	Landrace	Q4	White	Yellow green	2	105.954	118.267	574.994	680.479	intermediate	early
BLUP_MET	178	21.8426	76.3096	CGN02921	P.s. sativum	Italy	Cultivar	Q3	White	Yellow green	2	91.2108	105.93	553.433	661.653	early	early
BLUP_MET	186	33.2043	116.003	PI 324693	P.s. sativum	Hungary	Cultivar	Q3	White	Yellow green	2	100.605	117.298	560.908	670.425	early	early
BLUP_MET	188	24.4021	85.2513	PI 355905	P.s. sativum	Japan	Cultivar	Q3	White	Yellow green	2	100.265	113.24	584.342	678.003	intermediate	early
BLUP_MET	193	11.3874	39.7831	PI 357292	P.s. sativum	North Macedonia	Cultivar	Q3	White	Yellow green	2	88.7915	103.029	546.739	650.945	early	early
BLUP_MET	194	15.5587	54.356	PI 357293	P.s. sativum	North Macedonia	Cultivar	Q3	White	Yellow green	2	89.0547	101.951	561.022	651.593	early	early
BLUP_MET	201	18.7138	65.3789	PI 184131	P.s. sativum	Serbia	Landrace	Q3	White	Yellow green	2	104.224	118.429	613.054	712.486	intermediate	intermediate
BLUP_MET	203	24.7406	86.434	PI 124479	P.s. sativum	Pakistan	Landrace	Adm.	White	Yellow green	2	92.8198	111.63	570.757	692.4	early	intermediate
BLUP_MET	207	21.9657	76.7398	JI 2302	P.s. sativum	Sweden	Breeding line	Q3	White	Yellow green	2	93.7309	110.504	606.971	734.098	intermediate	intermediate
BLUP_MET	208	23.6752	82.7118	JI 1566	P.s. sativum	USA	Cultivar	Q3	White	Yellow green	2	98.6173	110.7	592.354	707.599	intermediate	intermediate
BLUP_MET	209	28.7026	100.276	PI 608038	P.s. sativum	USA	Cultivar	Adm.	White	Yellow green	2	100.97	114.319	609.148	702.867	intermediate	intermediate
BLUP_MET	210	22.7821	79.5917	PI 613100	P.s. sativum	USA	Cultivar	Adm.	White	Yellow green	2	96.0541	110.746	590.005	720.563	intermediate	intermediate
BLUP_MET	217	22.8237	79.7373	B 99-114	P.s. sativum	Czech Republic	Breeding line	Q3	White	Yellow green	2	102.077	113.779	532.171	644.53	early	early
BLUP_MET	218	33.3637	116.56	AGT 205,21	P.s. sativum	Czech Republic	Breeding line	Q3	White	Yellow green	2	101.048	114.126	541.91	672.534	early	early
BLUP_MET	219	27.7907	97.0899	Morris	P.s. sativum	Czech Republic	Cultivar	Q3	White	Yellow green	2	101.156	112.925	561.574	658.545	early	early
BLUP_MET	220	24.181	84.4792	JI 1210	P.s. sativum	France	Cultivar	Q3	White	Yellow green	2	98.02	112.111	538.295	653.241	early	early
BLUP_MET	221	23.7709	83.0463	JI 1412	P.s. sativum	USA	Cultivar	Q3	White	Yellow green	2	102.145	114.015	559.45	663.555	early	early
BLUP_MET	223	21.6683	75.7008	JI 1747	P.s. sativum	Germany	Cultivar	Q3	White	Yellow green	2	90.0799	103.215	534.722	647.005	early	early
BLUP_MET	224	16.7805	58.6245	JI 1760	P.s. sativum	UK	Cultivar	Q3	White	Yellow green	2	92.7404	104.306	550.423	648.165	early	early
BLUP_MET	227	16.9135	59.0891	JI 82	P.s. humile	Afganistan	Landrace	Adm.	White	Yellow green	2	105.453	118.498	588.482	700.478	intermediate	intermediate
BLUP_MET	229	25.2675	88.2747	Radley	P.s. sativum	UK	Cultivar	Q3	White	Yellow green	2	100.314	113.195	552.054	658.271	early	early
BLUP_MET	230	35.9952	125.753	Ballet	P.s. sativum	UK	Cultivar	Q3	White	Yellow green	2	101.534	114.82	566.614	673.974	early	early
BLUP_MET	231	12.8443	44.873	W6 17515	P.s. sativum	USA	Cultivar	Q3	White	Yellow green	2	86.6674	98.0369	534.446	633.448	early	early
BLUP_MET	232	30.8636	107.826	W6 17516	P.s. sativum	USA	Cultivar	Q3	White	Yellow green	2	101.999	114.176	555.122	650.373	early	early
BLUP_MET	233	19.8014	69.1783	W6 17517	P.s. sativum	USA	Cultivar	Q3	White	Yellow green	2	97.3777	109.133	556.347	663.105	early	early
BLUP_MET	234	22.091	77.1773	W6 17518	P.s. sativum	USA	Cultivar	Q3	White	Yellow green	2	92.473	105.768	550.832	650.148	early	early
BLUP_MET	235	22.1127	77.2532	W6 17520	P.s. sativum	USA	Cultivar	Q3	White	Yellow green	2	103.587	116.426	571.618	682.003	intermediate	early
BLUP_MET	236	10.2167	35.693	KEBBY	P.s. sativum	UK	Cultivar	Q3	White	Yellow green	2	81.8853	95.496	526.458	635.865	early	early
BLUP_MET	237	23.632	82.561	POLAR	P.s. sativum	Spain	Cultivar	Q3	White	Yellow green	2	90.1217	105.334	553.376	656.173	early	early
BLUP_MET	238	20.1433	70.3728	W6 17519	P.s. sativum		Cultivar	Adm.	White	Yellow green	2	101.708	113.751	569.914	677.44	early	early
BLUP_MET	239	35.9778	125.692	W6 17521	P.s. sativum		Cultivar	Q3	White	Yellow green	2	95.7119	109.434	552.972	662.771	early	early
BLUP_MET	259	26.9396	94.1164	PI 343987	P.s. sativum	Turkey	Landrace	Adm.	White	Yellow green	2	100.977	114.952	593.704	701.813	intermediate	intermediate
BLUP_MET	271	10.6396	37.1708	JI 1398	P.s. humile	China	Landrace	Adm.	White	Yellow green	2	140.227	151.005	684.891	858.536	late	late
BLUP_MET	290	29.3433	102.514	IFPI 2356	P.s. arvense	Ethiopia	Landrace	Q4	White	Yellow green	2	101.038	116.062	564.94	678.028	early	early
Puente19	3	34.485	76.511	PI 140297	P.s. sativum	Iran	Landrace	Adm.	White	Yellow green	2	90.5884	107.169	535.624	714.369	early	intermediate
Puente19	12	51.6535	114.602	PI 162568	P.s. sativum	Argentina	Cultivar	Q3	White	Yellow green	2	97.5583	111.396	509.52	647.7	early	early
Puente19	17	42.9555	95.3045	PI 164568	P.s. arvense	India	Landrace	Q4	White	Yellow green	2	106.197	117.356	731.632	730.444	late	intermediate
Puente19	24	11.2372	24.9316	PI 220673	P.s. arvense	Afganistan	Landrace	Adm.	White	Yellow green	2	101.669	117.09	562.12	701.292	intermediate	intermediate
Puente19	26	39.1704	86.9064	PI 234262	P.s. sativum	USA	Cultivar	Adm.	White	Yellow green	2	98.1868	109.586	510.786	586.639	early	early
Puente19	39	13.5838	30.138	PI 280621	P.s. sativum	Rusia	Landrace	Q3	White	Yellow green	2	92.3991	105.718	453.151	545.608	early	early
Puente19	44	47.5115	105.413	PI 326194	P.s. jomardii	Mexico	Landrace	Adm.	White	Yellow green	2	106.566	120.179	642.872	803.686	intermediate	intermediate
Puente19	48	28.4601	63.1437	PI 343962	P.s. arvense	Turkey	Wild	Adm.	White	Yellow green	2	101.962	118.45	602.857	769.336	intermediate	intermediate
Puente19	51	49.704	110.277	PI 343969	P.s. sativum	Turkey	Landrace	Q3	White	Yellow green	2	99.7149	111.145	567.226	660.895	intermediate	early
Puente19	52	28.4183	63.051	PI 343981	P.s. sativum	Turkey	Landrace	Q3	White	Yellow green	2	99.6251	111.847	551.975	684.412	early	intermediate
Puente19	56	31.03	68.8456	PI 347316	P.s. arvense	India	Landrace	Q4	White	Yellow green	2	103.428	116.956	582.17	707.703	intermediate	intermediate
Puente19	58	39.7688	88.234	PI 347319	P.s. arvense	India	Landrace	Q4	White	Yellow green	2	102.41	118.364	609.09	799.136	intermediate	intermediate
Puente19	65	42.3471	93.9544	PI 347333	P. sativum indian ecotype	India	Landrace	Q5	White	Yellow green	2	103.26	115.352	595.301	664.098	intermediate	early
Puente19	70	38.555	85.5412	PI 347342	P.s. arvense	India	Landrace	Q4	White	Yellow green	2	103.641	117.453	636.094	711.955	intermediate	intermediate
Puente19	74	47.5081	105.405	PI 347356	P. sativum indian ecotype	India	Landrace	Q5	White	Yellow green	2	102.923	118.581	622.731	787.151	intermediate	intermediate
Puente19	79	30.019	66.6025	PI 347370	P. sativum indian ecotype	India	Landrace	Q5	White	Yellow green	2	100.766	114.747	560.672	680.793	intermediate	early
Puente19	82	48.5692	107.759	PI 347374	P.s. arvense	India	Landrace	Q4	White	Yellow green	2	99.1894	114.047	545.715	685.128	early	intermediate
Puente19	83	39.5471	87.7422	PI 347375	P.s. arvense	India	Landrace	Q4	White	Yellow green	2	103.514	119.865	573.346	734.774	intermediate	intermediate
Puente19	84	39.5292	87.7024	PI 347383	P.s. arvense	India	Landrace	Q4	White	Yellow green	2	104.117	118.093	596.867	661.078	intermediate	early
Puente19	85	27.3998	60.7912	PI 347385	P. sativum indian ecotype	India	Landrace	Q5	White	Yellow green	2	100.466	116.255	563.108	708.737	intermediate	intermediate
Puente19	86	28.4183	63.051	PI 347388	P.s. arvense	India	Landrace	Q4	White	Yellow green	2	103.093	119.769	637.171	825.485	intermediate	intermediate
Puente19	87	16.816	37.3093	PI 347389	P.s. arvense	India	Landrace	Adm.	White	Yellow green	2	99.3457	118.131	552.359	755.848	intermediate	intermediate
Puente19	89	2.6466	5.87196	PI 347471	P.s. sativum	India	Landrace	Adm.	White	Yellow green	2	99.8145	116.796	573.712	702.839	intermediate	intermediate
Puente19	92	48.8615	108.408	PI 385981	P.s. sativum	UK	Cultivar	Q3	White	Yellow green	2	99.5939	111.983	554.798	721.891	intermediate	intermediate
Puente19	94	50.0263	110.992	PI 494079	P.s. sativum	Chile	Landrace	Adm.	White	Yellow green	2	100.214	114.962	538.961	713.575	early	intermediate
Puente19	108	29.8051	66.128	JI 207	P.s. jomardii	Uzbekistan	Landrace	Adm.	White	Yellow green	2	143.169	152.344	980.102	1153.97	late	late
Puente19	125	17.424	38.6583	JI 1213	P.s. sativum	France	Cultivar	Q3	White	Yellow green	2	91.1618	108.024	436.84	598.337	early	early
Puente19	135	46.1255	102.337	BGE001034	P.s. sativum	Spain	Landrace	Q3	White	Yellow green	2	98.6032	111.873	524.539	669.069	early	early
Puente19	136	33.5115	74.3511	BGE001121	P.s. sativum	Spain	Landrace	Q3	White	Yellow green	2	100.601	110.418	666.278	702.47	intermediate	intermediate
Puente19	137	2.6466	5.87196	BGE001121	P.s. sativum	Spain	Landrace	Q3	White	Yellow green	2	80.6985	92.9855	350.102	454.995	early	early
Puente19	140	2.6466	5.87196	BGE002168	P.s. jomardii	Spain	Landrace	Adm.	White	Yellow green	2	132.424	144.484	899.338	1009.25	late	late
Puente19	146	39.7457	88.1829	BGE006126	P.s. sativum	Portugal	Landrace	Adm.	White	Yellow green	2	113.458	125.856	692.025	871.264	late	late
Puente19	151	47.0278	104.339	BGE025263	P.s. sativum	Spain	Landrace	Adm.	White	Yellow green	2	107.356	117.563	644.639	733.597	intermediate	intermediate
Puente19	154	44.236	98.1454	BGE026428	P.s. sativum	Spain	Landrace	Q3	White	Yellow green	2	97.0356	106.597	509.7	583.735	early	early
Puente19	159	21.6789	48.0985	CGN16640	P.s. jomardii	Sudan	Landrace	Adm.	White	Yellow green	2	102.373	118.626	575.174	692.509	intermediate	intermediate
Puente19	164	20.7433	46.0226	CGN16679	P.s. jomardii	Russia	Wild	Adm.	Purple	Yellow green	2	138.919	148.502	981.529	1136.56	late	late
Puente19	170	15.3993	34.1661	CGN03170	P.s. arvense	Irak	Landrace	Q4	White	Yellow green	2	105.954	118.267	589.098	701.849	intermediate	intermediate
Puente19	178	34.4385	76.4078	CGN02921	P.s. sativum	Italy	Cultivar	Q3	White	Yellow green	2	91.2108	105.93	510.643	642.488	early	early
Puente19	186	55.4148	122.947	PI 324693	P.s. sativum	Hungary	Cultivar	Q3	White	Yellow green	2	100.605	117.298	500.23	660.737	early	early
Puente19	188	39.6309	87.9281	PI 355905	P.s. sativum	Japan	Cultivar	Q3	White	Yellow green	2	100.265	113.24	560.691	620.395	intermediate	early
Puente19	193	10.7587	23.87	PI 357292	P.s. sativum	North Macedonia	Cultivar	Q3	White	Yellow green	2	88.7915	103.029	402.16	495.901	early	early
Puente19	194	11.649	25.8453	PI 357293	P.s. sativum	North Macedonia	Cultivar	Q3	White	Yellow green	2	89.0547	101.951	479.716	537.566	early	early
Puente19	201	11.649	25.8453	PI 184131	P.s. sativum	Serbia	Landrace	Q3	White	Yellow green	2	104.224	118.429	654.648	728.789	intermediate	intermediate
Puente19	203	9.8983	21.9611	PI 124479	P.s. sativum	Pakistan	Landrace	Adm.	White	Yellow green	2	92.8198	111.63	484.419	640.977	early	early
Puente19	207	7.76749	17.2335	JI 2302	P.s. sativum	Sweden	Breeding line	Q3	White	Yellow green	2	93.7309	110.504	494.649	689.852	early	intermediate
Puente19	208	33.361	74.0172	JI 1566	P.s. sativum	USA	Cultivar	Q3	White	Yellow green	2	98.6173	110.7	535.882	657.3	early	early
Puente19	209	17.9894	39.9126	PI 608038	P.s. sativum	USA	Cultivar	Adm.	White	Yellow green	2	100.97	114.319	550.329	653.398	early	early
Puente19	210	16.8693	37.4276	PI 613100	P.s. sativum	USA	Cultivar	Adm.	White	Yellow green	2	96.0541	110.746	497.762	669.45	early	early
Puente19	217	16.8693	37.4276	B 99-114	P.s. sativum	Czech Republic	Breeding line	Q3	White	Yellow green	2	102.077	113.779	617.272	670.322	intermediate	early
Puente19	218	29.7853	66.084	AGT 205,21	P.s. sativum	Czech Republic	Breeding line	Q3	White	Yellow green	2	101.048	114.126	539.446	755.346	early	intermediate
Puente19	219	24.3841	54.1003	Morris	P.s. sativum	Czech Republic	Cultivar	Q3	White	Yellow green	2	101.156	112.925	565.189	649.573	intermediate	early
Puente19	220	19.17	42.532	JI 1210	P.s. sativum	France	Cultivar	Q3	White	Yellow green	2	98.02	112.111	524.24	660.514	early	early
Puente19	221	19.5262	43.3223	JI 1412	P.s. sativum	USA	Cultivar	Q3	White	Yellow green	2	102.145	114.015	553.411	671.14	intermediate	early
Puente19	223	29.1581	64.6925	JI 1747	P.s. sativum	Germany	Cultivar	Q3	White	Yellow green	2	90.0799	103.215	444.866	519.465	early	early
Puente19	224	18.292	40.584	JI 1760	P.s. sativum	UK	Cultivar	Q3	White	Yellow green	2	92.7404	104.306	493.366	573.406	early	early
Puente19	227	16.3117	36.1903	JI 82	P.s. humile	Afganistan	Landrace	Adm.	White	Yellow green	2	105.453	118.498	655.476	751.296	intermediate	intermediate
Puente19	229	28.9038	64.1281	Radley	P.s. sativum	UK	Cultivar	Q3	White	Yellow green	2	100.314	113.195	527.578	647.988	early	early
Puente19	230	22.9142	50.8392	Ballet	P.s. sativum	UK	Cultivar	Q3	White	Yellow green	2	101.534	114.82	584.258	713.694	intermediate	intermediate
Puente19	231	15.1972	33.7176	W6 17515	P.s. sativum	USA	Cultivar	Q3	White	Yellow green	2	86.6674	98.0369	449.501	524.3	early	early
Puente19	232	33.0296	73.2819	W6 17516	P.s. sativum	USA	Cultivar	Q3	White	Yellow green	2	101.999	114.176	546.21	643.859	early	early
Puente19	233	14.1592	31.4146	W6 17517	P.s. sativum	USA	Cultivar	Q3	White	Yellow green	2	97.3777	109.133	510.007	624.068	early	early
Puente19	234	13.0769	29.0133	W6 17518	P.s. sativum	USA	Cultivar	Q3	White	Yellow green	2	92.473	105.768	464.602	528.145	early	early
Puente19	235	33.361	74.0172	W6 17520	P.s. sativum	USA	Cultivar	Q3	White	Yellow green	2	103.587	116.426	609.674	699.453	intermediate	intermediate
Puente19	236	7.63442	16.9383	KEBBY	P.s. sativum	UK	Cultivar	Q3	White	Yellow green	2	81.8853	95.496	366.266	455.278	early	early
Puente19	237	34.4385	76.4078	POLAR	P.s. sativum	Spain	Cultivar	Q3	White	Yellow green	2	90.1217	105.334	464.303	584.713	early	early
Puente19	238	11.649	25.8453	W6 17519	P.s. sativum		Cultivar	Adm.	White	Yellow green	2	101.708	113.751	635.198	744.718	intermediate	intermediate
Puente19	239	59.5085	132.03	W6 17521	P.s. sativum		Cultivar	Q3	White	Yellow green	2	95.7119	109.434	498.148	615.282	early	early
Puente19	259	40.0359	88.8267	PI 343987	P.s. sativum	Turkey	Landrace	Adm.	White	Yellow green	2	100.977	114.952	600.12	699.53	intermediate	intermediate
Puente19	271	7.83832	17.3907	JI 1398	P.s. humile	China	Landrace	Adm.	White	Yellow green	2	140.227	151.005	1079.22	1263.18	late	late
Puente19	290	37.6785	83.5964	IFPI 2356	P.s. arvense	Ethiopia	Landrace	Q4	White	Yellow green	2	101.038	116.062	554.221	715.701	intermediate	intermediate
Puente20	3	21.1124	74.2179	PI 140297	P.s. sativum	Iran	Landrace	Adm.	White	Yellow green	2	90.5884	107.169	453.42	571.199	early	early
Puente20	12	38.9353	136.872	PI 162568	P.s. sativum	Argentina	Cultivar	Q3	White	Yellow green	2	97.5583	111.396	520.527	738.042	intermediate	intermediate
Puente20	17	31.5867	111.039	PI 164568	P.s. arvense	India	Landrace	Q4	White	Yellow green	2	106.197	117.356	523.918	612.084	intermediate	intermediate
Puente20	24	46.242	162.558	PI 220673	P.s. arvense	Afganistan	Landrace	Adm.	White	Yellow green	2	101.669	117.09	504.152	701.051	intermediate	intermediate
Puente20	26	53.9069	189.503	PI 234262	P.s. sativum	USA	Cultivar	Adm.	White	Yellow green	2	98.1868	109.586	459.289	571.197	early	early
Puente20	39	18.6688	65.6277	PI 280621	P.s. sativum	Rusia	Landrace	Q3	White	Yellow green	2	92.3991	105.718	447.204	561.969	early	early
Puente20	44	45.6264	160.394	PI 326194	P.s. jomardii	Mexico	Landrace	Adm.	White	Yellow green	2	106.566	120.179	484.778	598.21	intermediate	early
Puente20	48	41.7012	146.595	PI 343962	P.s. arvense	Turkey	Wild	Adm.	White	Yellow green	2	101.962	118.45	504.2	645.993	intermediate	intermediate
Puente20	51	33.4897	117.729	PI 343969	P.s. sativum	Turkey	Landrace	Q3	White	Yellow green	2	99.7149	111.145	477.729	577.741	early	early
Puente20	52	13.2171	46.4629	PI 343981	P.s. sativum	Turkey	Landrace	Q3	White	Yellow green	2	99.6251	111.847	452.367	550.593	early	early
Puente20	56	30.6757	107.837	PI 347316	P.s. arvense	India	Landrace	Q4	White	Yellow green	2	103.428	116.956	549.571	661.527	intermediate	intermediate
Puente20	58	35.1932	123.717	PI 347319	P.s. arvense	India	Landrace	Q4	White	Yellow green	2	102.41	118.364	505.727	620.19	intermediate	intermediate
Puente20	65	42.8406	150.6	PI 347333	P. sativum indian ecotype	India	Landrace	Q5	White	Yellow green	2	103.26	115.352	528.845	679.058	intermediate	intermediate
Puente20	70	36.5792	128.589	PI 347342	P.s. arvense	India	Landrace	Q4	White	Yellow green	2	103.641	117.453	508.913	642.689	intermediate	intermediate
Puente20	74	39.167	137.686	PI 347356	P. sativum indian ecotype	India	Landrace	Q5	White	Yellow green	2	102.923	118.581	522.585	712.189	intermediate	intermediate
Puente20	79	21.348	75.0461	PI 347370	P. sativum indian ecotype	India	Landrace	Q5	White	Yellow green	2	100.766	114.747	495.658	583.63	intermediate	early
Puente20	82	25.3575	89.141	PI 347374	P.s. arvense	India	Landrace	Q4	White	Yellow green	2	99.1894	114.047	475.533	590.002	early	early
Puente20	83	26.8963	94.5504	PI 347375	P.s. arvense	India	Landrace	Q4	White	Yellow green	2	103.514	119.865	492.848	621.95	intermediate	intermediate
Puente20	84	36.4321	128.072	PI 347383	P.s. arvense	India	Landrace	Q4	White	Yellow green	2	104.117	118.093	483.242	627.525	intermediate	intermediate
Puente20	85	18.2622	64.1982	PI 347385	P. sativum indian ecotype	India	Landrace	Q5	White	Yellow green	2	100.466	116.255	462.446	580.414	early	early
Puente20	86	45.2676	159.132	PI 347388	P.s. arvense	India	Landrace	Q4	White	Yellow green	2	103.093	119.769	513.313	666.322	intermediate	intermediate
Puente20	87	36.383	127.9	PI 347389	P.s. arvense	India	Landrace	Adm.	White	Yellow green	2	99.3457	118.131	461.834	565.947	early	early
Puente20	89	19.3393	67.9847	PI 347471	P.s. sativum	India	Landrace	Adm.	White	Yellow green	2	99.8145	116.796	480.981	608.641	early	intermediate
Puente20	92	28.4709	100.086	PI 385981	P.s. sativum	UK	Cultivar	Q3	White	Yellow green	2	99.5939	111.983	501.361	611.989	intermediate	intermediate
Puente20	94	58.1684	204.483	PI 494079	P.s. sativum	Chile	Landrace	Adm.	White	Yellow green	2	100.214	114.962	561.291	691.567	intermediate	intermediate
Puente20	108	30.152	105.995	JI 207	P.s. jomardii	Uzbekistan	Landrace	Adm.	White	Yellow green	2	143.169	152.344	1121.26	1361.28	late	late
Puente20	125	17.3248	60.9031	JI 1213	P.s. sativum	France	Cultivar	Q3	White	Yellow green	2	91.1618	108.024	429.923	568.494	early	early
Puente20	135	19.9316	70.0669	BGE001034	P.s. sativum	Spain	Landrace	Q3	White	Yellow green	2	98.6032	111.873	479.719	602.007	early	intermediate
Puente20	136	31.8355	111.913	BGE001121	P.s. sativum	Spain	Landrace	Q3	White	Yellow green	2	100.601	110.418	493.963	581.811	intermediate	early
Puente20	137	4.56247	16.0388	BGE001121	P.s. sativum	Spain	Landrace	Q3	White	Yellow green	2	80.6985	92.9855	379.425	490.368	early	early
Puente20	140	47.7367	167.812	BGE002168	P.s. jomardii	Spain	Landrace	Adm.	White	Yellow green	2	132.424	144.484	907.963	1224.81	late	late
Puente20	146	34.3805	120.86	BGE006126	P.s. sativum	Portugal	Landrace	Adm.	White	Yellow green	2	113.458	125.856	550.387	714.451	intermediate	intermediate
Puente20	151	35.3116	124.133	BGE025263	P.s. sativum	Spain	Landrace	Adm.	White	Yellow green	2	107.356	117.563	496.933	583.882	intermediate	early
Puente20	154	9.07845	31.9141	BGE026428	P.s. sativum	Spain	Landrace	Q3	White	Yellow green	2	97.0356	106.597	461.96	588.943	early	early
Puente20	159	37.2523	130.956	CGN16640	P.s. jomardii	Sudan	Landrace	Adm.	White	Yellow green	2	102.373	118.626	574.823	693.429	intermediate	intermediate
Puente20	164	13.5725	47.7123	CGN16679	P.s. jomardii	Russia	Wild	Adm.	Purple	Yellow green	2	138.919	148.502	852.616	1075.3	late	late
Puente20	170	35.7441	125.654	CGN03170	P.s. arvense	Irak	Landrace	Q4	White	Yellow green	2	105.954	118.267	516.465	645.443	intermediate	intermediate
Puente20	178	16.5756	58.2694	CGN02921	P.s. sativum	Italy	Cultivar	Q3	White	Yellow green	2	91.2108	105.93	453.392	561.629	early	early
Puente20	186	33.9502	119.347	PI 324693	P.s. sativum	Hungary	Cultivar	Q3	White	Yellow green	2	100.605	117.298	459.358	549.254	early	early
Puente20	188	21.7158	76.3389	PI 355905	P.s. sativum	Japan	Cultivar	Q3	White	Yellow green	2	100.265	113.24	493.257	570.584	intermediate	early
Puente20	193	4.53744	15.9508	PI 357292	P.s. sativum	North Macedonia	Cultivar	Q3	White	Yellow green	2	88.7915	103.029	430.638	512.365	early	early
Puente20	194	20.564	72.2901	PI 357293	P.s. sativum	North Macedonia	Cultivar	Q3	White	Yellow green	2	89.0547	101.951	411.546	521.138	early	early
Puente20	201	28.1746	99.0441	PI 184131	P.s. sativum	Serbia	Landrace	Q3	White	Yellow green	2	104.224	118.429	500.197	604.334	intermediate	intermediate
Puente20	203	30.223	106.245	PI 124479	P.s. sativum	Pakistan	Landrace	Adm.	White	Yellow green	2	92.8198	111.63	439.514	564.577	early	early
Puente20	207	27.6762	97.2922	JI 2302	P.s. sativum	Sweden	Breeding line	Q3	White	Yellow green	2	93.7309	110.504	462.388	606.926	early	intermediate
Puente20	208	27.3324	96.0834	JI 1566	P.s. sativum	USA	Cultivar	Q3	White	Yellow green	2	98.6173	110.7	477.894	584.165	early	early
Puente20	209	37.5555	132.021	PI 608038	P.s. sativum	USA	Cultivar	Adm.	White	Yellow green	2	100.97	114.319	477.896	580.974	early	early
Puente20	210	18.3703	64.5784	PI 613100	P.s. sativum	USA	Cultivar	Adm.	White	Yellow green	2	96.0541	110.746	463.426	610.394	early	intermediate
Puente20	217	24.6435	86.631	B 99-114	P.s. sativum	Czech Republic	Breeding line	Q3	White	Yellow green	2	102.077	113.779	417.44	567.358	early	early
Puente20	218	40.0294	140.718	AGT 205,21	P.s. sativum	Czech Republic	Breeding line	Q3	White	Yellow green	2	101.048	114.126	444.343	589.947	early	early
Puente20	219	35.6343	125.268	Morris	P.s. sativum	Czech Republic	Cultivar	Q3	White	Yellow green	2	101.156	112.925	477.057	590.722	early	early
Puente20	220	31.3992	110.38	JI 1210	P.s. sativum	France	Cultivar	Q3	White	Yellow green	2	98.02	112.111	446.472	563.106	early	early
Puente20	221	32.7827	115.243	JI 1412	P.s. sativum	USA	Cultivar	Q3	White	Yellow green	2	102.145	114.015	505.918	620.983	intermediate	intermediate
Puente20	223	9.64449	33.904	JI 1747	P.s. sativum	Germany	Cultivar	Q3	White	Yellow green	2	90.0799	103.215	432.806	583.412	early	early
Puente20	224	18.0636	63.5001	JI 1760	P.s. sativum	UK	Cultivar	Q3	White	Yellow green	2	92.7404	104.306	458.937	575.191	early	early
Puente20	227	14.1511	49.7465	JI 82	P.s. humile	Afganistan	Landrace	Adm.	White	Yellow green	2	105.453	118.498	512.245	675.763	intermediate	intermediate
Puente20	229	25.9561	91.2452	Radley	P.s. sativum	UK	Cultivar	Q3	White	Yellow green	2	100.314	113.195	477.791	586.841	early	early
Puente20	230	48.3701	170.039	Ballet	P.s. sativum	UK	Cultivar	Q3	White	Yellow green	2	101.534	114.82	476.864	582.642	early	early
Puente20	231	4.08245	14.3513	W6 17515	P.s. sativum	USA	Cultivar	Q3	White	Yellow green	2	86.6674	98.0369	374.257	473.943	early	early
Puente20	232	31.1478	109.496	W6 17516	P.s. sativum	USA	Cultivar	Q3	White	Yellow green	2	101.999	114.176	464.937	559.965	early	early
Puente20	233	20.6146	72.468	W6 17517	P.s. sativum	USA	Cultivar	Q3	White	Yellow green	2	97.3777	109.133	468.48	575.817	early	early
Puente20	234	26.3417	92.6006	W6 17518	P.s. sativum	USA	Cultivar	Q3	White	Yellow green	2	92.473	105.768	449.369	573.93	early	early
Puente20	235	23.1775	81.4774	W6 17520	P.s. sativum	USA	Cultivar	Q3	White	Yellow green	2	103.587	116.426	472.848	597.651	early	early
Puente20	236	14.015	49.268	KEBBY	P.s. sativum	UK	Cultivar	Q3	White	Yellow green	2	81.8853	95.496	361.74	475.457	early	early
Puente20	237	16.7203	58.778	POLAR	P.s. sativum	Spain	Cultivar	Q3	White	Yellow green	2	90.1217	105.334	454.799	552.788	early	early
Puente20	238	19.641	69.0452	W6 17519	P.s. sativum		Cultivar	Adm.	White	Yellow green	2	101.708	113.751	470.519	579.944	early	early
Puente20	239	28.0677	98.6685	W6 17521	P.s. sativum		Cultivar	Q3	White	Yellow green	2	95.7119	109.434	443.789	550.714	early	early
Puente20	259	24.7426	86.9795	PI 343987	P.s. sativum	Turkey	Landrace	Adm.	White	Yellow green	2	100.977	114.952	528.854	633.884	intermediate	intermediate
Puente20	271	10.2796	36.1367	JI 1398	P.s. humile	China	Landrace	Adm.	White	Yellow green	2	140.227	151.005	960.088	1336.42	late	late
Puente20	290	28.6741	100.8	IFPI 2356	P.s. arvense	Ethiopia	Landrace	Q4	White	Yellow green	2	101.038	116.062	444.86	568.994	early	early
